# Supplementary material for: (6aS*,6bS*,11R*,11aR*)-6-(2-Furyl­methyl)-5,12-dioxo-5,6,6a,6b,7,11,11a,12-octa­hydro­furo[3′,2′:5,6]isoindolo[2,1-a]quinazoline-11-carb­oxy­lic acid
Source: Acta Crystallogr Sect E Struct Rep Online. 2011 Oct 29;67(Pt 11):o3031–2. doi: 10.1107/S160053681104311X (PMC3247426; doi:10.1107/S160053681104311X)
Supplement: Supplementary file 1 [file e-67-o3031-sup1.cif]

##############################################################################
#                                                                            #
# This CIF contains the data in a paper accepted for publication in          #
# Acta Crystallographica Section E. It conforms to the requirements of       #
# Notes for Authors for Acta Crystallographica Section E, and has been       #
# peer reviewed under the auspices of the IUCr Commission on Journals.       #
#                                                                            #
# Full details of the Crystallographic Information File format               #
# are given in the paper "The Crystallographic Information File (CIF):       #
# a New Standard Archive File for Crystallography" by S. R. Hall, F. H.      #
# Allen and I. D. Brown [Acta Cryst. (1991), A47, 655-685].                  #
#                                                                            #
# The current version of the core CIF dictionary is obtainable from          #
# ftp://ftp.iucr.org/pub/cif_core.dic.                                       #
#                                                                            #
# Software is freely available for graphical display of the structure(s)     #
# in this CIF. For information consult the CIF software page                 #
# http://www.iucr.org/resources/cif/software.                                #
#                                                                            #
# This file may be used for bona fide research purposes within the           #
# scientific community so long as proper attribution is given to the journal # 
# article from which it was obtained.                                        #
#                                                                            #
##############################################################################
data_global
_audit_creation_method     'from SHELXL97 CIF and IUCr SHELXL97-template'
_journal_date_recd_electronic     2011-10-13
_journal_date_accepted     2011-10-18
_journal_name_full     'Acta Crystallographica, Section E'
_journal_year     2011
_journal_volume     67
_journal_issue     11
_journal_page_first     o3031
_journal_page_last     o3032
_journal_paper_category     QO
_journal_coeditor_code     CV5175
_publ_contact_author_name     'Mykola D. Obushak'
_publ_contact_author_address
;
Department of Organic Chemistry, Ivan Franko National University of Lviv, 6
Kyryl and Mefodii St., Lviv 79005, Ukraine
;
_publ_contact_author_email     'obushak@in.lviv.ua'
_publ_contact_author_fax     '+38(032)2600396'
_publ_contact_author_phone     '+38(032)2600396'
_publ_section_title
;\
(6a<i>S</i>*,6b<i>S</i>*,11<i>R</i>*,11a<i>R</i>*)-6-(2-Furylmethyl)-5,12-\
dioxo-5,6,6a,6b,7,11,11a,12-octahydrofuro[3',2':5,6]\
isoindolo[2,1-<i>a</i>]quinazoline-11-carboxylic acid
;
_publ_section_title_footnote     .
loop_
    _publ_author_name
    _publ_author_footnote
    _publ_author_address
    'Mykola D. Obushak' .
;
Department of Organic Chemistry, Ivan Franko National University of Lviv,
6 Kyryla i Mefodiya Street, Lviv 79005, Ukraine
;
    'Yuri I. Horak' .
;
Department of Organic Chemistry, Ivan Franko National University of Lviv,
6 Kyryla i Mefodiya Street, Lviv 79005, Ukraine
;
    'Vladimir P. Zaytsev' .
;
Organic Chemistry Department, Russian People's Friendship University,
Miklukho-Maklaya Street 6, Moscow, 117198, Russian Federation
;
    'Ekaterina L. Motorygina' .
;
Organic Chemistry Department, Russian People's Friendship University,
Miklukho-Maklaya Street 6, Moscow, 117198, Russian Federation
;
    'Fedor I. Zubkov' .
;
Organic Chemistry Department, Russian People's Friendship University,
Miklukho-Maklaya Street 6, Moscow, 117198, Russian Federation
;
    'Victor N. Khrustalev' .
;
X-ray Structural Centre,
A. N. Nesmeyanov Institute of Organoelement Compounds,
Russian Academy of Sciences,
28 Vavilov Street, B-334, Moscow 119991, Russian Federation
;
_publ_section_synopsis     .
data_I
_audit_creation_method     SHELXL-97
_chemical_name_systematic
;
(6a<i>S</i>*,6b<i>S</i>*,11<i>R</i>*,11a<i>R</i>*)-6-(2-Furylmethyl)-5,12-
dioxo-5,6,6a,6b,7,11,11a,12-octahydrofuro[3',2':5,6]isoindolo[2,1-
<i>a</i>]quinazoline-11-carboxylic acid
;
_chemical_name_common     ?
_chemical_formula_moiety     'C23 H18 N2 O6'
_chemical_formula_sum     'C23 H18 N2 O6'
_chemical_formula_iupac     'C23 H18 N2 O6'
_chemical_formula_weight     418.39
_chemical_melting_point     ?
_symmetry_cell_setting     monoclinic
_symmetry_space_group_name_H-M     'P 21/n'
_symmetry_space_group_name_Hall     '-P 2yn'
loop_
    _symmetry_equiv_pos_as_xyz
    'x, y, z'
    '-x+1/2, y+1/2, -z+1/2'
    '-x, -y, -z'
    'x-1/2, -y-1/2, z-1/2'
_cell_length_a     8.2364(5)
_cell_length_b     16.9882(10)
_cell_length_c     13.1568(8)
_cell_angle_alpha     90.00
_cell_angle_beta     99.1020(10)
_cell_angle_gamma     90.00
_cell_volume     1817.74(19)
_cell_formula_units_Z     4
_cell_measurement_reflns_used     6904
_cell_measurement_theta_min     2.40
_cell_measurement_theta_max     29.98
_cell_measurement_temperature     100(2)
_exptl_crystal_description     prism
_exptl_crystal_colour     orange
_exptl_crystal_size_max     0.30
_exptl_crystal_size_mid     0.20
_exptl_crystal_size_min     0.18
_exptl_crystal_density_diffrn     1.529
_exptl_crystal_density_meas     ?
_exptl_crystal_density_method     'not measured'
_exptl_crystal_F_000     872
_exptl_absorpt_coefficient_mu     0.112
_exptl_absorpt_correction_type     multi-scan
_exptl_absorpt_process_details     '(SADABS; Sheldrick, 1998)'
_exptl_absorpt_correction_T_min     0.967
_exptl_absorpt_correction_T_max     0.980
_exptl_special_details
;
;
_diffrn_ambient_temperature     100(2)
_diffrn_radiation_type     MoK\a
_diffrn_radiation_wavelength     0.71073
_diffrn_radiation_source     'fine-focus sealed tube'
_diffrn_radiation_monochromator     graphite
_diffrn_measurement_device_type     'Bruker SMART 1K CCD'
_diffrn_measurement_method     '\f and \w'
_diffrn_detector_area_resol_mean     ?
_diffrn_reflns_number     21001
_diffrn_reflns_av_R_equivalents     0.0267
_diffrn_reflns_av_sigmaI/netI     0.0232
_diffrn_reflns_theta_min     1.97
_diffrn_reflns_theta_max     30.02
_diffrn_reflns_theta_full     30.02
_diffrn_measured_fraction_theta_max     0.993
_diffrn_measured_fraction_theta_full     0.993
_diffrn_reflns_limit_h_min     -11
_diffrn_reflns_limit_h_max     11
_diffrn_reflns_limit_k_min     -23
_diffrn_reflns_limit_k_max     23
_diffrn_reflns_limit_l_min     -18
_diffrn_reflns_limit_l_max     18
_refine_special_details
;
Refinement of <i>F</i>^2^ against ALL reflections. The weighted <i>R</i>-factor
<i>wR</i> and goodness of fit <i>S</i> are based on <i>F</i>^2^, conventional
<i>R</i>-factors <i>R</i> are based on <i>F</i>, with <i>F</i> set to zero for
negative <i>F</i>^2^. The threshold expression of <i>F</i>^2^ >
\s(<i>F</i>^2^) is used only for calculating <i>R</i>-factors(gt) <i>etc</i>.
and is not relevant to the choice of reflections for refinement.
<i>R</i>-factors based on <i>F</i>^2^ are statistically about twice as large
as those based on <i>F</i>, and <i>R</i>- factors based on ALL data will be
even larger.
;
_reflns_number_total     5293
_reflns_number_gt     4139
_reflns_threshold_expression     I>2\s(I)
_refine_ls_structure_factor_coef     Fsqd
_refine_ls_matrix_type     full
_refine_ls_R_factor_all     0.0750
_refine_ls_R_factor_gt     0.0595
_refine_ls_wR_factor_gt     0.1439
_refine_ls_wR_factor_ref     0.1596
_refine_ls_goodness_of_fit_ref     1.002
_refine_ls_restrained_S_all     1.002
_refine_ls_number_reflns     5293
_refine_ls_number_parameters     280
_refine_ls_number_restraints     0
_refine_ls_hydrogen_treatment     constr
_refine_ls_weighting_scheme     calc
_refine_ls_weighting_details
              'calc w=1/[\s^2^(Fo^2^)+(0.08P)^2^+1.9P] where P=(Fo^2^+2Fc^2^)/3'
_atom_sites_solution_hydrogens     difmap
_atom_sites_solution_primary     direct
_atom_sites_solution_secondary     difmap
_refine_ls_shift/su_max     0.000
_refine_ls_shift/su_mean     0.000
_refine_diff_density_max     0.446
_refine_diff_density_min     -0.336
_refine_ls_extinction_method     none
_refine_ls_extinction_coef     ?
loop_
    _atom_type_symbol
    _atom_type_description
    _atom_type_scat_dispersion_real
    _atom_type_scat_dispersion_imag
    _atom_type_scat_source
    'C' 'C' 0.0033 0.0016
                         'International Tables Vol C Tables 4.2.6.8 and 6.1.1.4'
    'H' 'H' 0.0000 0.0000
                         'International Tables Vol C Tables 4.2.6.8 and 6.1.1.4'
    'N' 'N' 0.0061 0.0033
                         'International Tables Vol C Tables 4.2.6.8 and 6.1.1.4'
    'O' 'O' 0.0106 0.0060
                         'International Tables Vol C Tables 4.2.6.8 and 6.1.1.4'
_computing_data_collection     'SMART (Bruker, 1998)'
_computing_cell_refinement     'SAINT (Bruker, 1998)'
_computing_data_reduction     'SAINT (Bruker, 1998)'
_computing_structure_solution     'SHELXTL (Sheldrick, 2008)'
_computing_structure_refinement     'SHELXTL (Sheldrick, 2008)'
_computing_molecular_graphics     'SHELXTL (Sheldrick, 2008)'
_computing_publication_material     'SHELXTL (Sheldrick, 2008)'
loop_
    _atom_site_type_symbol
    _atom_site_label
    _atom_site_fract_x
    _atom_site_fract_y
    _atom_site_fract_z
    _atom_site_U_iso_or_equiv
    _atom_site_adp_type
    _atom_site_calc_flag
    _atom_site_refinement_flags
    _atom_site_occupancy
    _atom_site_symmetry_multiplicity
    _atom_site_disorder_assembly
    _atom_site_disorder_group
    O O1 0.77116(15) 0.37826(7) 0.24161(9) 0.0235(3) Uani d . 1 1 . .
    O O2 0.73217(17) 0.53678(7) 0.48118(10) 0.0286(3) Uani d . 1 1 . .
    O O3 0.47571(15) 0.62107(7) -0.02374(9) 0.0245(3) Uani d . 1 1 . .
    O O4 0.31904(17) 0.72270(7) -0.08729(10) 0.0284(3) Uani d . 1 1 . .
    H H4O 0.2827 0.6861 -0.1383 0.043 Uiso d R 1 1 . .
    O O5 0.82503(15) 0.69632(7) 0.03174(9) 0.0237(3) Uani d . 1 1 . .
    C C1 1.0826(2) 0.57749(10) 0.10046(13) 0.0221(3) Uani d . 1 1 . .
    H H1 1.0901 0.6300 0.0769 0.027 Uiso calc R 1 1 . .
    C C2 1.2040(2) 0.52240(10) 0.08887(13) 0.0237(3) Uani d . 1 1 . .
    H H2 1.2942 0.5378 0.0565 0.028 Uiso calc R 1 1 . .
    C C3 1.1958(2) 0.44550(10) 0.12353(13) 0.0248(3) Uani d . 1 1 . .
    H H3 1.2811 0.4092 0.1165 0.030 Uiso calc R 1 1 . .
    C C4 1.0627(2) 0.42198(10) 0.16832(13) 0.0231(3) Uani d . 1 1 . .
    H H4 1.0557 0.3693 0.1914 0.028 Uiso calc R 1 1 . .
    C C4A 0.93842(19) 0.47584(9) 0.17967(12) 0.0197(3) Uani d . 1 1 . .
    C C5 0.7966(2) 0.44955(9) 0.22637(12) 0.0203(3) Uani d . 1 1 . .
    N N6 0.69629(17) 0.50537(8) 0.25528(10) 0.0198(3) Uani d . 1 1 . .
    C C6A 0.72967(19) 0.59004(9) 0.24741(12) 0.0188(3) Uani d . 1 1 . .
    H H6A 0.7925 0.6104 0.3135 0.023 Uiso calc R 1 1 . .
    C C6B 0.57091(19) 0.63798(9) 0.21574(12) 0.0192(3) Uani d . 1 1 . .
    H H6B 0.4918 0.6042 0.1694 0.023 Uiso calc R 1 1 . .
    C C7 0.4786(2) 0.67373(10) 0.29657(13) 0.0224(3) Uani d . 1 1 . .
    H H7A 0.4284 0.6322 0.3343 0.027 Uiso calc R 1 1 . .
    H H7B 0.5529 0.7060 0.3465 0.027 Uiso calc R 1 1 . .
    C C7A 0.3497(2) 0.72356(9) 0.23479(13) 0.0220(3) Uani d . 1 1 . .
    O O8 0.20912(15) 0.74143(7) 0.27305(10) 0.0246(3) Uani d . 1 1 . .
    C C9 0.1130(2) 0.78350(10) 0.19758(14) 0.0257(3) Uani d . 1 1 . .
    H H9 0.0071 0.8036 0.2030 0.031 Uiso calc R 1 1 . .
    C C10 0.1885(2) 0.79273(10) 0.11445(14) 0.0240(3) Uani d . 1 1 . .
    H H10 0.1471 0.8199 0.0526 0.029 Uiso calc R 1 1 . .
    C C10A 0.3445(2) 0.75302(9) 0.13854(13) 0.0208(3) Uani d . 1 1 . .
    C C11 0.4827(2) 0.74087(9) 0.07672(12) 0.0202(3) Uani d . 1 1 . .
    H H11 0.5173 0.7930 0.0522 0.024 Uiso calc R 1 1 . .
    C C11A 0.62601(19) 0.70466(9) 0.15030(12) 0.0189(3) Uani d . 1 1 . .
    H H11A 0.6735 0.7472 0.1986 0.023 Uiso calc R 1 1 . .
    C C12 0.76530(19) 0.67005(9) 0.10328(12) 0.0196(3) Uani d . 1 1 . .
    N N13 0.82043(16) 0.60449(8) 0.16182(10) 0.0196(3) Uani d . 1 1 . .
    C C13A 0.95024(19) 0.55390(9) 0.14728(12) 0.0193(3) Uani d . 1 1 . .
    C C14 0.5826(2) 0.48033(9) 0.32540(13) 0.0220(3) Uani d . 1 1 . .
    H H14A 0.5286 0.4304 0.3003 0.026 Uiso calc R 1 1 . .
    H H14B 0.4961 0.5207 0.3261 0.026 Uiso calc R 1 1 . .
    C C15 0.6729(2) 0.46908(10) 0.43133(13) 0.0220(3) Uani d . 1 1 . .
    C C16 0.7223(2) 0.40551(10) 0.48999(13) 0.0244(3) Uani d . 1 1 . .
    H H16 0.6980 0.3520 0.4731 0.029 Uiso calc R 1 1 . .
    C C17 0.8185(2) 0.43469(12) 0.58253(14) 0.0290(4) Uani d . 1 1 . .
    H H17 0.8700 0.4044 0.6393 0.035 Uiso calc R 1 1 . .
    C C18 0.8216(3) 0.51364(12) 0.57333(14) 0.0325(4) Uani d . 1 1 . .
    H H18 0.8777 0.5484 0.6236 0.039 Uiso calc R 1 1 . .
    C C19 0.4283(2) 0.68777(10) -0.01577(12) 0.0212(3) Uani d . 1 1 . .
loop_
    _atom_site_aniso_label
    _atom_site_aniso_U_11
    _atom_site_aniso_U_22
    _atom_site_aniso_U_33
    _atom_site_aniso_U_12
    _atom_site_aniso_U_13
    _atom_site_aniso_U_23
    O1 0.0327(6) 0.0167(5) 0.0209(6) -0.0006(4) 0.0031(5) 0.0008(4)
    O2 0.0387(7) 0.0233(6) 0.0229(6) -0.0022(5) 0.0021(5) -0.0022(5)
    O3 0.0280(6) 0.0195(6) 0.0251(6) 0.0020(4) 0.0017(5) -0.0018(4)
    O4 0.0352(7) 0.0225(6) 0.0241(6) 0.0061(5) -0.0060(5) -0.0028(5)
    O5 0.0253(6) 0.0211(6) 0.0250(6) -0.0016(4) 0.0055(5) 0.0028(4)
    C1 0.0214(7) 0.0221(7) 0.0222(7) -0.0022(6) 0.0015(6) -0.0004(6)
    C2 0.0204(7) 0.0285(8) 0.0217(8) -0.0005(6) 0.0017(6) -0.0034(6)
    C3 0.0248(8) 0.0270(8) 0.0217(7) 0.0044(6) 0.0011(6) -0.0023(6)
    C4 0.0289(8) 0.0198(7) 0.0199(7) 0.0044(6) 0.0014(6) 0.0005(6)
    C4A 0.0232(7) 0.0184(7) 0.0169(7) 0.0007(5) 0.0017(5) -0.0006(5)
    C5 0.0242(7) 0.0182(7) 0.0174(7) 0.0001(5) -0.0006(6) 0.0011(5)
    N6 0.0230(6) 0.0166(6) 0.0198(6) -0.0007(5) 0.0032(5) 0.0011(5)
    C6A 0.0212(7) 0.0160(7) 0.0188(7) -0.0010(5) 0.0016(5) 0.0008(5)
    C6B 0.0203(7) 0.0182(7) 0.0188(7) 0.0005(5) 0.0017(5) 0.0022(5)
    C7 0.0239(7) 0.0225(7) 0.0212(7) 0.0011(6) 0.0044(6) 0.0011(6)
    C7A 0.0221(7) 0.0187(7) 0.0251(8) 0.0000(5) 0.0037(6) -0.0031(6)
    O8 0.0239(6) 0.0223(6) 0.0284(6) 0.0025(4) 0.0066(5) -0.0004(5)
    C9 0.0243(8) 0.0202(7) 0.0321(9) 0.0026(6) 0.0030(6) -0.0017(6)
    C10 0.0237(7) 0.0196(7) 0.0279(8) 0.0020(6) 0.0009(6) -0.0016(6)
    C10A 0.0225(7) 0.0159(7) 0.0235(8) -0.0001(5) 0.0019(6) -0.0020(5)
    C11 0.0224(7) 0.0166(7) 0.0210(7) 0.0006(5) 0.0017(6) 0.0007(5)
    C11A 0.0201(7) 0.0165(6) 0.0195(7) -0.0015(5) 0.0010(5) 0.0002(5)
    C12 0.0213(7) 0.0163(6) 0.0203(7) -0.0021(5) 0.0011(5) -0.0009(5)
    N13 0.0200(6) 0.0172(6) 0.0216(6) 0.0008(5) 0.0034(5) 0.0019(5)
    C13A 0.0192(7) 0.0198(7) 0.0181(7) 0.0007(5) 0.0002(5) 0.0001(5)
    C14 0.0211(7) 0.0189(7) 0.0264(8) -0.0011(5) 0.0044(6) 0.0032(6)
    C15 0.0240(7) 0.0207(7) 0.0221(7) -0.0005(6) 0.0056(6) -0.0005(6)
    C16 0.0243(8) 0.0243(8) 0.0252(8) 0.0001(6) 0.0058(6) 0.0032(6)
    C17 0.0288(8) 0.0358(9) 0.0229(8) 0.0001(7) 0.0051(7) 0.0046(7)
    C18 0.0394(10) 0.0372(10) 0.0201(8) -0.0038(8) 0.0019(7) -0.0021(7)
    C19 0.0218(7) 0.0207(7) 0.0209(7) 0.0002(6) 0.0026(6) 0.0008(6)
_geom_special_details
;
All e.s.d.'s (except the e.s.d. in the dihedral angle between two l.s. planes)
are estimated using the full covariance matrix. The cell e.s.d.'s are taken
into account individually in the estimation of e.s.d.'s in distances, angles
and torsion angles; correlations between e.s.d.'s in cell parameters are only
used when they are defined by crystal symmetry. An approximate (isotropic)
treatment of cell e.s.d.'s is used for estimating e.s.d.'s involving l.s.
planes.
;
loop_
    _geom_bond_atom_site_label_1
    _geom_bond_atom_site_label_2
    _geom_bond_site_symmetry_2
    _geom_bond_distance
    _geom_bond_publ_flag
    O1 C5 . 1.2507(19) ?
    O2 C18 . 1.373(2) ?
    O2 C15 . 1.375(2) ?
    O3 C19 . 1.209(2) ?
    O4 C19 . 1.334(2) ?
    O4 H4O . 0.9287 ?
    O5 C12 . 1.214(2) ?
    C1 C13A . 1.393(2) ?
    C1 C2 . 1.395(2) ?
    C1 H1 . 0.9500 ?
    C2 C3 . 1.389(2) ?
    C2 H2 . 0.9500 ?
    C3 C4 . 1.383(2) ?
    C3 H3 . 0.9500 ?
    C4 C4A . 1.398(2) ?
    C4 H4 . 0.9500 ?
    C4A C13A . 1.401(2) ?
    C4A C5 . 1.473(2) ?
    C5 N6 . 1.351(2) ?
    N6 C6A . 1.471(2) ?
    N6 C14 . 1.477(2) ?
    C6A N13 . 1.467(2) ?
    C6A C6B . 1.541(2) ?
    C6A H6A . 1.0000 ?
    C6B C7 . 1.527(2) ?
    C6B C11A . 1.534(2) ?
    C6B H6B . 1.0000 ?
    C7 C7A . 1.494(2) ?
    C7 H7A . 0.9900 ?
    C7 H7B . 0.9900 ?
    C7A C10A . 1.356(2) ?
    C7A O8 . 1.368(2) ?
    O8 C9 . 1.369(2) ?
    C9 C10 . 1.350(3) ?
    C9 H9 . 0.9500 ?
    C10 C10A . 1.442(2) ?
    C10 H10 . 0.9500 ?
    C10A C11 . 1.514(2) ?
    C11 C19 . 1.524(2) ?
    C11 C11A . 1.532(2) ?
    C11 H11 . 1.0000 ?
    C11A C12 . 1.506(2) ?
    C11A H11A . 1.0000 ?
    C12 N13 . 1.389(2) ?
    N13 C13A . 1.408(2) ?
    C14 C15 . 1.485(2) ?
    C14 H14A . 0.9900 ?
    C14 H14B . 0.9900 ?
    C15 C16 . 1.352(2) ?
    C16 C17 . 1.432(3) ?
    C16 H16 . 0.9500 ?
    C17 C18 . 1.347(3) ?
    C17 H17 . 0.9500 ?
    C18 H18 . 0.9500 ?
loop_
    _geom_angle_atom_site_label_1
    _geom_angle_atom_site_label_2
    _geom_angle_atom_site_label_3
    _geom_angle_site_symmetry_1
    _geom_angle_site_symmetry_3
    _geom_angle
    _geom_angle_publ_flag
    C18 O2 C15 . . 106.38(14) ?
    C19 O4 H4O . . 108.4 ?
    C13A C1 C2 . . 118.66(15) ?
    C13A C1 H1 . . 120.7 ?
    C2 C1 H1 . . 120.7 ?
    C3 C2 C1 . . 121.48(16) ?
    C3 C2 H2 . . 119.3 ?
    C1 C2 H2 . . 119.3 ?
    C4 C3 C2 . . 119.64(15) ?
    C4 C3 H3 . . 120.2 ?
    C2 C3 H3 . . 120.2 ?
    C3 C4 C4A . . 119.95(15) ?
    C3 C4 H4 . . 120.0 ?
    C4A C4 H4 . . 120.0 ?
    C4 C4A C13A . . 119.98(15) ?
    C4 C4A C5 . . 119.23(14) ?
    C13A C4A C5 . . 120.79(14) ?
    O1 C5 N6 . . 120.60(15) ?
    O1 C5 C4A . . 121.65(15) ?
    N6 C5 C4A . . 117.73(14) ?
    C5 N6 C6A . . 122.48(14) ?
    C5 N6 C14 . . 116.74(13) ?
    C6A N6 C14 . . 118.00(13) ?
    N13 C6A N6 . . 109.94(12) ?
    N13 C6A C6B . . 102.57(12) ?
    N6 C6A C6B . . 112.07(13) ?
    N13 C6A H6A . . 110.7 ?
    N6 C6A H6A . . 110.7 ?
    C6B C6A H6A . . 110.7 ?
    C7 C6B C11A . . 108.73(13) ?
    C7 C6B C6A . . 121.09(13) ?
    C11A C6B C6A . . 103.19(12) ?
    C7 C6B H6B . . 107.7 ?
    C11A C6B H6B . . 107.7 ?
    C6A C6B H6B . . 107.7 ?
    C7A C7 C6B . . 103.64(13) ?
    C7A C7 H7A . . 111.0 ?
    C6B C7 H7A . . 111.0 ?
    C7A C7 H7B . . 111.0 ?
    C6B C7 H7B . . 111.0 ?
    H7A C7 H7B . . 109.0 ?
    C10A C7A O8 . . 111.01(15) ?
    C10A C7A C7 . . 129.18(15) ?
    O8 C7A C7 . . 119.72(15) ?
    C7A O8 C9 . . 105.95(13) ?
    C10 C9 O8 . . 111.16(15) ?
    C10 C9 H9 . . 124.4 ?
    O8 C9 H9 . . 124.4 ?
    C9 C10 C10A . . 106.03(15) ?
    C9 C10 H10 . . 127.0 ?
    C10A C10 H10 . . 127.0 ?
    C7A C10A C10 . . 105.85(15) ?
    C7A C10A C11 . . 122.43(15) ?
    C10 C10A C11 . . 131.71(15) ?
    C10A C11 C19 . . 111.01(13) ?
    C10A C11 C11A . . 106.54(13) ?
    C19 C11 C11A . . 111.52(13) ?
    C10A C11 H11 . . 109.2 ?
    C19 C11 H11 . . 109.2 ?
    C11A C11 H11 . . 109.2 ?
    C12 C11A C11 . . 117.25(13) ?
    C12 C11A C6B . . 104.73(12) ?
    C11 C11A C6B . . 112.60(13) ?
    C12 C11A H11A . . 107.3 ?
    C11 C11A H11A . . 107.3 ?
    C6B C11A H11A . . 107.3 ?
    O5 C12 N13 . . 126.00(15) ?
    O5 C12 C11A . . 127.11(14) ?
    N13 C12 C11A . . 106.78(13) ?
    C12 N13 C13A . . 127.06(14) ?
    C12 N13 C6A . . 113.46(13) ?
    C13A N13 C6A . . 119.47(13) ?
    C1 C13A C4A . . 120.24(15) ?
    C1 C13A N13 . . 123.27(14) ?
    C4A C13A N13 . . 116.46(14) ?
    N6 C14 C15 . . 110.51(13) ?
    N6 C14 H14A . . 109.5 ?
    C15 C14 H14A . . 109.5 ?
    N6 C14 H14B . . 109.5 ?
    C15 C14 H14B . . 109.5 ?
    H14A C14 H14B . . 108.1 ?
    C16 C15 O2 . . 110.11(15) ?
    C16 C15 C14 . . 134.38(16) ?
    O2 C15 C14 . . 115.31(14) ?
    C15 C16 C17 . . 106.55(16) ?
    C15 C16 H16 . . 126.7 ?
    C17 C16 H16 . . 126.7 ?
    C18 C17 C16 . . 106.50(16) ?
    C18 C17 H17 . . 126.8 ?
    C16 C17 H17 . . 126.8 ?
    C17 C18 O2 . . 110.46(16) ?
    C17 C18 H18 . . 124.8 ?
    O2 C18 H18 . . 124.8 ?
    O3 C19 O4 . . 123.18(15) ?
    O3 C19 C11 . . 124.47(15) ?
    O4 C19 C11 . . 112.35(14) ?
loop_
    _geom_torsion_atom_site_label_1
    _geom_torsion_atom_site_label_2
    _geom_torsion_atom_site_label_3
    _geom_torsion_atom_site_label_4
    _geom_torsion_site_symmetry_1
    _geom_torsion_site_symmetry_2
    _geom_torsion_site_symmetry_3
    _geom_torsion_site_symmetry_4
    _geom_torsion
    _geom_torsion_publ_flag
    C13A C1 C2 C3 . . . . -0.5(2) ?
    C1 C2 C3 C4 . . . . 1.6(3) ?
    C2 C3 C4 C4A . . . . -0.8(2) ?
    C3 C4 C4A C13A . . . . -1.1(2) ?
    C3 C4 C4A C5 . . . . 179.25(15) ?
    C4 C4A C5 O1 . . . . -11.2(2) ?
    C13A C4A C5 O1 . . . . 169.16(15) ?
    C4 C4A C5 N6 . . . . 166.94(14) ?
    C13A C4A C5 N6 . . . . -12.7(2) ?
    O1 C5 N6 C6A . . . . 174.40(14) ?
    C4A C5 N6 C6A . . . . -3.8(2) ?
    O1 C5 N6 C14 . . . . 13.7(2) ?
    C4A C5 N6 C14 . . . . -164.46(13) ?
    C5 N6 C6A N13 . . . . 29.51(19) ?
    C14 N6 C6A N13 . . . . -170.02(13) ?
    C5 N6 C6A C6B . . . . 142.89(15) ?
    C14 N6 C6A C6B . . . . -56.63(17) ?
    N13 C6A C6B C7 . . . . -150.21(14) ?
    N6 C6A C6B C7 . . . . 91.92(17) ?
    N13 C6A C6B C11A . . . . -28.44(15) ?
    N6 C6A C6B C11A . . . . -146.31(13) ?
    C11A C6B C7 C7A . . . . 53.19(16) ?
    C6A C6B C7 C7A . . . . 172.26(13) ?
    C6B C7 C7A C10A . . . . -20.2(2) ?
    C6B C7 C7A O8 . . . . 156.02(14) ?
    C10A C7A O8 C9 . . . . 0.07(18) ?
    C7 C7A O8 C9 . . . . -176.82(14) ?
    C7A O8 C9 C10 . . . . -0.28(19) ?
    O8 C9 C10 C10A . . . . 0.37(19) ?
    O8 C7A C10A C10 . . . . 0.14(18) ?
    C7 C7A C10A C10 . . . . 176.67(16) ?
    O8 C7A C10A C11 . . . . -178.89(14) ?
    C7 C7A C10A C11 . . . . -2.4(3) ?
    C9 C10 C10A C7A . . . . -0.31(19) ?
    C9 C10 C10A C11 . . . . 178.60(16) ?
    C7A C10A C11 C19 . . . . 112.13(17) ?
    C10 C10A C11 C19 . . . . -66.6(2) ?
    C7A C10A C11 C11A . . . . -9.5(2) ?
    C10 C10A C11 C11A . . . . 171.78(16) ?
    C10A C11 C11A C12 . . . . 166.74(13) ?
    C19 C11 C11A C12 . . . . 45.47(18) ?
    C10A C11 C11A C6B . . . . 45.13(17) ?
    C19 C11 C11A C6B . . . . -76.15(17) ?
    C7 C6B C11A C12 . . . . 158.92(12) ?
    C6A C6B C11A C12 . . . . 29.17(15) ?
    C7 C6B C11A C11 . . . . -72.59(16) ?
    C6A C6B C11A C11 . . . . 157.66(13) ?
    C11 C11A C12 O5 . . . . 39.4(2) ?
    C6B C11A C12 O5 . . . . 165.06(16) ?
    C11 C11A C12 N13 . . . . -144.36(13) ?
    C6B C11A C12 N13 . . . . -18.74(16) ?
    O5 C12 N13 C13A . . . . -3.1(3) ?
    C11A C12 N13 C13A . . . . -179.33(14) ?
    O5 C12 N13 C6A . . . . 176.28(15) ?
    C11A C12 N13 C6A . . . . 0.03(17) ?
    N6 C6A N13 C12 . . . . 137.81(13) ?
    C6B C6A N13 C12 . . . . 18.44(16) ?
    N6 C6A N13 C13A . . . . -42.78(18) ?
    C6B C6A N13 C13A . . . . -162.15(13) ?
    C2 C1 C13A C4A . . . . -1.4(2) ?
    C2 C1 C13A N13 . . . . -179.33(15) ?
    C4 C4A C13A C1 . . . . 2.2(2) ?
    C5 C4A C13A C1 . . . . -178.11(14) ?
    C4 C4A C13A N13 . . . . -179.72(14) ?
    C5 C4A C13A N13 . . . . -0.1(2) ?
    C12 N13 C13A C1 . . . . 26.6(2) ?
    C6A N13 C13A C1 . . . . -152.68(15) ?
    C12 N13 C13A C4A . . . . -151.33(15) ?
    C6A N13 C13A C4A . . . . 29.3(2) ?
    C5 N6 C14 C15 . . . . 74.64(18) ?
    C6A N6 C14 C15 . . . . -86.95(16) ?
    C18 O2 C15 C16 . . . . 0.29(19) ?
    C18 O2 C15 C14 . . . . -175.39(15) ?
    N6 C14 C15 C16 . . . . -105.4(2) ?
    N6 C14 C15 O2 . . . . 68.88(18) ?
    O2 C15 C16 C17 . . . . 0.04(19) ?
    C14 C15 C16 C17 . . . . 174.57(18) ?
    C15 C16 C17 C18 . . . . -0.4(2) ?
    C16 C17 C18 O2 . . . . 0.6(2) ?
    C15 O2 C18 C17 . . . . -0.5(2) ?
    C10A C11 C19 O3 . . . . -109.14(18) ?
    C11A C11 C19 O3 . . . . 9.5(2) ?
    C10A C11 C19 O4 . . . . 69.78(18) ?
    C11A C11 C19 O4 . . . . -171.58(14) ?
loop_
    _geom_hbond_atom_site_label_D
    _geom_hbond_atom_site_label_H
    _geom_hbond_atom_site_label_A
    _geom_hbond_site_symmetry_A
    _geom_hbond_distance_DH
    _geom_hbond_distance_HA
    _geom_hbond_distance_DA
    _geom_hbond_angle_DHA
    _geom_hbond_publ_flag
    O4 H4O O1 3_665 0.93 1.75 2.671(2) 174 yes
    C2 H2 O3 1_655 0.95 2.42 3.326(2) 160 yes
    C3 H3 O3 3_765 0.95 2.56 3.384(2) 146 yes
    C7 H7B O4 4_676 0.99 2.54 3.455(2) 155 yes
    C11A H11A O1 2_655 1.00 2.38 3.325(2) 157 yes
_iucr_refine_instructions_details
;
TITL I in P2(1)/n
CELL 0.71073   8.2364  16.9882  13.1568  90.000  99.102  90.000
ZERR    4.00   0.0005   0.0010   0.0008   0.000   0.001   0.000
LATT  1
SYMM 0.5-X, 0.5+Y, 0.5-Z
SFAC C H N O
UNIT 92 72 8 24
TEMP -173.0
SIZE 0.30 0.20 0.18
L.S. 12
BOND $H
ACTA
CONF
HTAB
WGHT    0.080000    1.900000
FVAR       0.56137
O1    4    0.771156    0.378259    0.241607    11.00000    0.03267    0.01672 =
         0.02085    0.00083    0.00310   -0.00061
O2    4    0.732168    0.536784    0.481177    11.00000    0.03866    0.02329 =
         0.02288   -0.00218    0.00207   -0.00216
O3    4    0.475714    0.621069   -0.023742    11.00000    0.02800    0.01952 =
         0.02514   -0.00183    0.00175    0.00198
O4    4    0.319041    0.722702   -0.087289    11.00000    0.03519    0.02254 =
         0.02410   -0.00283   -0.00596    0.00610
AFIX   3
H4O   2    0.282731    0.686122   -0.138299    11.00000   -1.50000
AFIX   0
O5    4    0.825028    0.696322    0.031745    11.00000    0.02535    0.02113 =
         0.02499    0.00279    0.00552   -0.00164
C1    1    1.082614    0.577485    0.100461    11.00000    0.02138    0.02211 =
         0.02223   -0.00037    0.00151   -0.00220
AFIX  43
H1    2    1.090090    0.630025    0.076910    11.00000   -1.20000
AFIX   0
C2    1    1.203954    0.522401    0.088866    11.00000    0.02042    0.02853 =
         0.02175   -0.00337    0.00174   -0.00053
AFIX  43
H2    2    1.294218    0.537837    0.056533    11.00000   -1.20000
AFIX   0
C3    1    1.195769    0.445496    0.123530    11.00000    0.02478    0.02704 =
         0.02174   -0.00226    0.00111    0.00445
AFIX  43
H3    2    1.281123    0.409247    0.116511    11.00000   -1.20000
AFIX   0
C4    1    1.062690    0.421976    0.168318    11.00000    0.02891    0.01976 =
         0.01988    0.00052    0.00140    0.00444
AFIX  43
H4    2    1.055699    0.369267    0.191355    11.00000   -1.20000
AFIX   0
C4A   1    0.938422    0.475842    0.179671    11.00000    0.02316    0.01842 =
         0.01694   -0.00061    0.00166    0.00072
C5    1    0.796600    0.449550    0.226366    11.00000    0.02419    0.01819 =
         0.01740    0.00106   -0.00060    0.00012
N6    3    0.696289    0.505375    0.255280    11.00000    0.02301    0.01660 =
         0.01980    0.00112    0.00321   -0.00070
C6A   1    0.729669    0.590045    0.247412    11.00000    0.02116    0.01602 =
         0.01879    0.00085    0.00159   -0.00096
AFIX  13
H6A   2    0.792489    0.610356    0.313477    11.00000   -1.20000
AFIX   0
C6B   1    0.570913    0.637977    0.215744    11.00000    0.02026    0.01824 =
         0.01876    0.00219    0.00170    0.00047
AFIX  13
H6B   2    0.491805    0.604161    0.169449    11.00000   -1.20000
AFIX   0
C7    1    0.478623    0.673727    0.296569    11.00000    0.02395    0.02252 =
         0.02116    0.00111    0.00444    0.00109
AFIX  23
H7A   2    0.428375    0.632191    0.334265    11.00000   -1.20000
H7B   2    0.552941    0.706010    0.346521    11.00000   -1.20000
AFIX   0
C7A   1    0.349680    0.723561    0.234794    11.00000    0.02209    0.01868 =
         0.02514   -0.00315    0.00365   -0.00001
O8    4    0.209123    0.741430    0.273055    11.00000    0.02390    0.02234 =
         0.02841   -0.00041    0.00661    0.00247
C9    1    0.113038    0.783500    0.197575    11.00000    0.02427    0.02016 =
         0.03208   -0.00166    0.00297    0.00259
AFIX  43
H9    2    0.007099    0.803577    0.203004    11.00000   -1.20000
AFIX   0
C10   1    0.188474    0.792725    0.114449    11.00000    0.02366    0.01959 =
         0.02786   -0.00156    0.00089    0.00205
AFIX  43
H10   2    0.147145    0.819869    0.052627    11.00000   -1.20000
AFIX   0
C10A  1    0.344512    0.753016    0.138541    11.00000    0.02246    0.01589 =
         0.02351   -0.00200    0.00185   -0.00012
C11   1    0.482683    0.740868    0.076716    11.00000    0.02245    0.01657 =
         0.02096    0.00072    0.00166    0.00055
AFIX  13
H11   2    0.517269    0.793036    0.052167    11.00000   -1.20000
AFIX   0
C11A  1    0.626011    0.704664    0.150300    11.00000    0.02011    0.01646 =
         0.01948    0.00015    0.00101   -0.00153
AFIX  13
H11A  2    0.673464    0.747164    0.198647    11.00000   -1.20000
AFIX   0
C12   1    0.765298    0.670051    0.103281    11.00000    0.02134    0.01629 =
         0.02032   -0.00089    0.00110   -0.00211
N13   3    0.820426    0.604493    0.161820    11.00000    0.02002    0.01719 =
         0.02158    0.00193    0.00343    0.00076
C13A  1    0.950240    0.553897    0.147276    11.00000    0.01918    0.01976 =
         0.01807    0.00006    0.00018    0.00068
C14   1    0.582585    0.480332    0.325399    11.00000    0.02111    0.01886 =
         0.02636    0.00321    0.00442   -0.00110
AFIX  23
H14A  2    0.528550    0.430396    0.300321    11.00000   -1.20000
H14B  2    0.496101    0.520708    0.326119    11.00000   -1.20000
AFIX   0
C15   1    0.672901    0.469081    0.431330    11.00000    0.02397    0.02066 =
         0.02205   -0.00048    0.00563   -0.00050
C16   1    0.722301    0.405507    0.489986    11.00000    0.02434    0.02433 =
         0.02518    0.00321    0.00575    0.00014
AFIX  43
H16   2    0.697961    0.351972    0.473115    11.00000   -1.20000
AFIX   0
C17   1    0.818509    0.434693    0.582530    11.00000    0.02880    0.03579 =
         0.02288    0.00464    0.00512    0.00010
AFIX  43
H17   2    0.870032    0.404351    0.639251    11.00000   -1.20000
AFIX   0
C18   1    0.821576    0.513636    0.573330    11.00000    0.03941    0.03719 =
         0.02015   -0.00206    0.00194   -0.00384
AFIX  43
H18   2    0.877716    0.548398    0.623553    11.00000   -1.20000
AFIX   0
C19   1    0.428273    0.687769   -0.015773    11.00000    0.02185    0.02072 =
         0.02091    0.00083    0.00256    0.00020
HKLF 4
REM  I in P2(1)/n
REM R1 =  0.0595 for   4139 Fo > 4sig(Fo)  and  0.0750 for all   5293 data
REM    280 parameters refined using      0 restraints
END
WGHT      0.0854      1.5397
REM Highest difference peak  0.446,  deepest hole -0.336,  1-sigma level  0.080
Q1    1   1.1405  0.4367  0.1592  11.00000  0.05    0.45
Q2    1   0.5226  0.6544  0.2572  11.00000  0.05    0.44
Q3    1   0.4544  0.7158  0.0275  11.00000  0.05    0.37
Q4    1   0.5964  0.6701  0.1861  11.00000  0.05    0.37
Q5    1   0.5583  0.7239  0.1115  11.00000  0.05    0.35
Q6    1   1.1965  0.4873  0.1208  11.00000  0.05    0.35
Q7    1   0.9403  0.5124  0.1608  11.00000  0.05    0.34
Q8    1   0.6846  0.6870  0.1169  11.00000  0.05    0.33
Q9    1   1.0052  0.5621  0.1194  11.00000  0.05    0.32
Q10   1   0.2579  0.7659  0.1225  11.00000  0.05    0.31
Q11   1   0.4157  0.7024  0.2620  11.00000  0.05    0.31
Q12   1   0.7232  0.4347  0.4476  11.00000  0.05    0.30
Q13   1   0.8631  0.4629  0.1927  11.00000  0.05    0.30
Q14   1   0.6572  0.4350  0.4587  11.00000  0.05    0.30
Q15   1   0.6350  0.6137  0.2319  11.00000  0.05    0.30
Q16   1   0.8031  0.6377  0.1365  11.00000  0.05    0.29
Q17   1   0.1182  0.7740  0.1459  11.00000  0.05    0.28
Q18   1   0.6648  0.4965  0.2954  11.00000  0.05    0.27
Q19   1   0.3370  0.7311  0.1761  11.00000  0.05    0.27
Q20   1   0.8947  0.5783  0.1619  11.00000  0.05    0.26
;
