# Supplementary material for: (6aS*,6bS*,11R*,11aR*)-6-(2-Furyl­methyl)-5,12-dioxo-5,6,6a,6b,7,11,11a,12-octa­hydro­furo[3′,2′:5,6]isoindolo[2,1-a]quinazoline-11-carb­oxy­lic acid
Source: Acta Crystallogr Sect E Struct Rep Online. 2011 Oct 29;67(Pt 11):o3031–2. doi: 10.1107/S160053681104311X (PMC3247426; doi:10.1107/S160053681104311X)
Supplement: Supplementary file 2 [file e-67-o3031-Isup2.hkl]

# 
# h,k,l, Fc-squared, Fo-squared, sigma(Fo-squared) and status flag 
# 
data_I
_shelx_title ' Mot30 in P2(1)/n' 
_shelx_refln_list_code          4 
_shelx_F_calc_maximum      191.46 
_exptl_crystal_F_000       872.00 
_reflns_d_resolution_high  0.7102 
 
loop_ 
 _symmetry_equiv_pos_as_xyz 
 'x, y, z' 
 '-x+1/2, y+1/2, -z+1/2' 
 '-x, -y, -z' 
 'x-1/2, -y-1/2, z-1/2' 
 
_cell_length_a     8.2364 
_cell_length_b    16.9882 
_cell_length_c    13.1568 
_cell_angle_alpha  90.000 
_cell_angle_beta   99.102 
_cell_angle_gamma  90.000 
 
_shelx_F_squared_multiplier     1.000 
 
loop_ 
 _refln_index_h 
 _refln_index_k 
 _refln_index_l 
 _refln_F_squared_calc 
 _refln_F_squared_meas 
 _refln_F_squared_sigma 
 _refln_observed_status 
   2   0   0    20776.67    20743.56    449.20 o 
   4   0   0     2575.18     2640.17     34.35 o 
   6   0   0      309.94      302.67      6.31 o 
   8   0   0     1839.62     2082.41     37.74 o 
  10   0   0       80.44       87.68      6.72 o 
   1   1   0       75.10       77.44      0.99 o 
   2   1   0     1185.78     1293.63     11.96 o 
   3   1   0     1527.61     1542.65     14.44 o 
   4   1   0       27.30       10.83      0.87 o 
   5   1   0       34.74       42.32      2.09 o 
   6   1   0      234.23      226.60      3.71 o 
   7   1   0      223.92      211.57      4.49 o 
   8   1   0     1283.78     1411.82     19.47 o 
   9   1   0      212.59      204.76      6.86 o 
  10   1   0       53.83       56.17      4.43 o 
  11   1   0        5.19        0.32      3.75 o 
   0   2   0      721.05      680.48      9.11 o 
   1   2   0      262.47      218.52      2.42 o 
   2   2   0     1149.37     1288.68     11.98 o 
   3   2   0       46.35       37.49      1.50 o 
   4   2   0     1145.80     1323.39     12.91 o 
   5   2   0      268.00      250.70      3.66 o 
   6   2   0      932.32      944.99     10.29 o 
   7   2   0       14.80        6.53      1.43 o 
   8   2   0      730.82      778.15     12.41 o 
   9   2   0        5.22        3.00      2.13 o 
  10   2   0       28.08       23.08      3.16 o 
  11   2   0       44.80       40.47      4.74 o 
   1   3   0    11593.63    11500.33    100.14 o 
   2   3   0       33.74       41.07      2.08 o 
   3   3   0      783.54      856.89      8.55 o 
   4   3   0      436.14      386.94      5.14 o 
   5   3   0       44.53       37.73      1.76 o 
   6   3   0       16.50        9.80      1.07 o 
   7   3   0        0.92       -0.49      1.27 o 
   8   3   0        0.12       -0.24      1.48 o 
   9   3   0       27.23       17.18      2.59 o 
  10   3   0       19.49       11.98      2.88 o 
  11   3   0        4.49        3.47      4.66 o 
   0   4   0    11794.82    11286.27    275.47 o 
   1   4   0     1465.96     1731.27     15.78 o 
   2   4   0     3270.37     3517.04     31.42 o 
   3   4   0       34.87       27.15      1.15 o 
   4   4   0     1435.08     1562.82     15.07 o 
   5   4   0      706.68      743.65      8.18 o 
   6   4   0     1087.34     1182.65     14.02 o 
   7   4   0       77.71       54.43      2.60 o 
   8   4   0      253.30      253.61      5.36 o 
   9   4   0      101.55      101.14      4.56 o 
  10   4   0       74.74       82.14      4.67 o 
  11   4   0        7.90        2.06      3.57 o 
   1   5   0     5564.12     5894.60     51.86 o 
   2   5   0      127.11      155.31      2.26 o 
   3   5   0     2084.97     2386.00     22.00 o 
   4   5   0      204.81      197.57      2.91 o 
   5   5   0      170.96      165.63      3.44 o 
   6   5   0      308.56      286.78      5.11 o 
   7   5   0        0.04       -1.27      1.27 o 
   8   5   0      448.71      478.87      7.91 o 
   9   5   0       40.39       34.83      4.11 o 
  10   5   0      157.00      182.02      7.05 o 
  11   5   0      130.10      166.59      7.54 o 
   0   6   0     2766.63     3296.06     41.75 o 
   1   6   0      373.38      401.17      4.53 o 
   2   6   0      532.10      578.11      6.22 o 
   3   6   0      466.16      514.36      7.32 o 
   4   6   0        4.05        1.68      0.67 o 
   5   6   0      106.21      110.80      2.80 o 
   6   6   0       89.34       73.07      2.66 o 
   7   6   0      195.92      162.43      3.99 o 
   8   6   0        2.07        1.08      1.67 o 
   9   6   0      336.50      371.92      8.16 o 
  10   6   0        0.84       -2.81      2.81 o 
  11   6   0       96.42      141.49     14.31 o 
   1   7   0      582.57      650.32      7.52 o 
   2   7   0        0.22       -0.56      0.56 o 
   3   7   0      656.63      660.99      7.25 o 
   4   7   0       75.35       66.68      2.44 o 
   5   7   0        2.42        0.99      1.01 o 
   6   7   0       10.38        5.41      1.34 o 
   7   7   0      266.27      230.17      4.91 o 
   8   7   0      196.06      187.68      4.65 o 
   9   7   0      233.60      245.20      6.45 o 
  10   7   0       16.97       11.82      4.95 o 
   0   8   0      184.38      189.82      5.15 o 
   1   8   0        1.37        0.52      0.60 o 
   2   8   0       52.40       52.16      1.64 o 
   3   8   0      854.71      931.11      9.78 o 
   4   8   0      246.24      235.26      4.02 o 
   5   8   0      168.11      182.47      3.87 o 
   6   8   0      104.97       90.85      3.08 o 
   7   8   0       34.53       15.10      1.86 o 
   8   8   0       29.39       21.72      2.28 o 
   9   8   0       59.47       46.35      3.81 o 
  10   8   0        3.89       -2.41      7.41 o 
   1   9   0     2280.36     2664.84     24.69 o 
   2   9   0        0.05        0.38      0.70 o 
   3   9   0      392.27      414.41      5.29 o 
   4   9   0       32.76       18.90      1.46 o 
   5   9   0       81.71       78.35      3.08 o 
   6   9   0      951.33      925.12     12.04 o 
   7   9   0       33.91       11.72      1.88 o 
   8   9   0      274.37      287.09      7.03 o 
   9   9   0        8.08        4.84      3.09 o 
  10   9   0        6.45        3.13      4.29 o 
   0  10   0      512.10      501.36      8.54 o 
   1  10   0     1285.24     1359.42     13.55 o 
   2  10   0      152.53      198.75      3.26 o 
   3  10   0      221.49      175.04      3.13 o 
   4  10   0      230.11      213.17      4.16 o 
   5  10   0      161.34      122.00      3.28 o 
   6  10   0        8.30        0.54      1.39 o 
   7  10   0      110.62       82.03      4.02 o 
   8  10   0        1.06        0.79      2.17 o 
   9  10   0       26.58       21.53      3.70 o 
  10  10   0       15.10       13.41      5.02 o 
   1  11   0      217.14      191.12      3.24 o 
   2  11   0       13.74        4.75      0.98 o 
   3  11   0       76.51       59.78      2.04 o 
   4  11   0      189.04      177.29      3.85 o 
   5  11   0      170.20      156.06      3.79 o 
   6  11   0        0.20       -1.55      1.71 o 
   7  11   0      368.63      350.72      9.32 o 
   8  11   0        2.37        3.31      2.28 o 
   9  11   0      147.47      155.60      7.75 o 
  10  11   0      275.40      358.53     20.01 o 
   0  12   0      571.31      601.28     10.25 o 
   1  12   0      614.17      656.97      7.72 o 
   2  12   0       37.61       23.16      1.47 o 
   3  12   0     1462.79     1578.04     16.09 o 
   4  12   0       83.30       73.71      3.29 o 
   5  12   0     1075.60     1139.58     16.14 o 
   6  12   0       35.77       29.45      3.02 o 
   7  12   0      103.12      123.38      4.83 o 
   8  12   0        9.17        4.33      2.91 o 
   9  12   0       10.26        0.42      3.25 o 
   1  13   0       42.31       25.57      1.55 o 
   2  13   0      520.55      541.51      6.92 o 
   3  13   0      453.77      421.34      6.64 o 
   4  13   0        0.34       -0.35      1.56 o 
   5  13   0      256.40      244.84      8.68 o 
   6  13   0       59.18       47.06      3.25 o 
   7  13   0        8.03        6.97      2.36 o 
   8  13   0        0.00       -1.94      2.89 o 
   9  13   0        0.23       -1.45      3.40 o 
   0  14   0      229.60      174.39      6.19 o 
   1  14   0      190.99      164.76      3.93 o 
   2  14   0      154.36      160.28      4.12 o 
   3  14   0      393.60      369.59      8.54 o 
   4  14   0      932.71      987.11     15.37 o 
   5  14   0       93.75       82.21      3.87 o 
   6  14   0        9.72        1.88      2.07 o 
   7  14   0      144.96      140.59      7.06 o 
   8  14   0       50.30       48.27      5.18 o 
   9  14   0       47.64       51.49      5.33 o 
   1  15   0       24.90       17.08      1.74 o 
   2  15   0      268.58      227.70      4.72 o 
   3  15   0        3.83        0.80      1.57 o 
   4  15   0      342.85      376.94      7.60 o 
   5  15   0       76.70       76.72      4.51 o 
   6  15   0       20.59       13.53      2.51 o 
   7  15   0       35.25       28.61      3.79 o 
   8  15   0       50.44       43.77      5.79 o 
   0  16   0       31.25       20.00      3.00 o 
   1  16   0      184.90      158.19      3.94 o 
   2  16   0      237.25      234.91      4.94 o 
   3  16   0        0.09        2.34      1.73 o 
   4  16   0       72.24       48.79      4.52 o 
   5  16   0       50.87       47.46      3.38 o 
   6  16   0       56.74       54.16      3.76 o 
   7  16   0      120.72      141.61      6.92 o 
   8  16   0       31.39       33.13      4.48 o 
   1  17   0        5.67        4.11      1.78 o 
   2  17   0       17.20        7.07      1.76 o 
   3  17   0     1066.28     1170.41     16.81 o 
   4  17   0      183.22      170.74      5.99 o 
   5  17   0       39.27       26.26      2.98 o 
   6  17   0      108.04      135.04      6.58 o 
   7  17   0      183.00      205.87      7.96 o 
   8  17   0       12.03        2.96      6.46 o 
   0  18   0       57.52       44.39     10.80 o 
   1  18   0      634.92      659.79     11.06 o 
   2  18   0       97.07       69.40      6.79 o 
   3  18   0       37.70       17.76      2.94 o 
   4  18   0       29.46       26.25      2.89 o 
   5  18   0      103.33      117.77      5.14 o 
   6  18   0      175.36      197.36      7.44 o 
   7  18   0        2.82       -3.49      3.49 o 
   1  19   0       11.81        3.99      2.09 o 
   2  19   0       16.27       11.11      2.77 o 
   3  19   0      109.38      128.70      5.77 o 
   4  19   0       36.39       28.33      3.71 o 
   5  19   0       33.50       23.86      3.87 o 
   6  19   0       21.49       16.26      3.87 o 
   0  20   0       49.34       36.25      4.77 o 
   1  20   0       37.13       33.54      3.18 o 
   2  20   0      238.46      244.77      7.60 o 
   3  20   0        3.97        1.64      2.86 o 
   4  20   0        6.50        5.39      3.15 o 
   5  20   0       51.79       47.28      7.90 o 
   1  21   0        2.82        1.64      3.52 o 
   2  21   0        0.54       -2.52      2.81 o 
   3  21   0       65.53       53.32      5.07 o 
   4  21   0       24.38       19.52      3.88 o 
   5  21   0        5.80        8.33      4.75 o 
   0  22   0       28.62       31.08      5.01 o 
   1  22   0       36.26       44.73      4.46 o 
   2  22   0       14.56        9.11      3.38 o 
   3  22   0        7.02        3.89      3.35 o 
   4  22   0       48.30       42.84      6.18 o 
   1  23   0       75.39       73.87      5.56 o 
   2  23   0       79.30       93.73      6.10 o 
   3  23   0      304.25      382.01     13.13 o 
 -11   0   1       64.70       66.29      8.85 o 
  -9   0   1       75.75       87.58      9.14 o 
  -7   0   1      789.24      785.59     15.44 o 
  -5   0   1      516.14      562.53      9.24 o 
  -3   0   1      387.59      468.61      7.16 o 
  -1   0   1     2751.20     3053.16     46.33 o 
   1   0   1     4124.03     4212.71     52.54 o 
   3   0   1     6391.18     6749.34     84.09 o 
   5   0   1     1967.35     2219.26     29.84 o 
   7   0   1     1594.55     1756.08     45.76 o 
   9   0   1        9.21        5.19      3.31 o 
  11   0   1       82.34       96.05      7.75 o 
 -11   1   1       52.13       58.51      5.82 o 
 -10   1   1       59.53       52.83      3.89 o 
  -9   1   1        3.59       -0.13      2.11 o 
  -8   1   1      437.70      430.34      8.26 o 
  -7   1   1      398.00      411.58      5.77 o 
  -6   1   1        5.15        2.64      0.90 o 
  -5   1   1       26.82       21.55      1.40 o 
  -4   1   1        9.49        5.60      0.67 o 
  -3   1   1     4418.67     4908.45     43.42 o 
  -2   1   1    11846.21    12781.54    115.87 o 
  -1   1   1      866.60      875.88      8.20 o 
   0   1   1      867.17      914.76     10.35 o 
   1   1   1     1596.49     1748.86     14.73 o 
   2   1   1      418.57      489.86      9.19 o 
   3   1   1        4.10       -0.01      0.42 o 
   4   1   1       47.68       43.14      1.87 o 
   5   1   1      356.42      352.74      4.67 o 
   6   1   1       43.47       31.04      1.57 o 
   7   1   1       51.21       37.46      2.77 o 
   8   1   1        3.03        1.17      1.87 o 
   9   1   1        2.11        1.67      2.08 o 
  10   1   1       66.74       68.53      4.36 o 
  11   1   1       95.25      119.95      8.62 o 
 -11   2   1       31.50       21.56      4.88 o 
 -10   2   1       61.80       48.72      8.10 o 
  -9   2   1        2.25       -0.93      1.96 o 
  -8   2   1      162.05      137.68      3.95 o 
  -7   2   1      690.77      694.71      9.49 o 
  -6   2   1      612.79      625.11      7.43 o 
  -5   2   1        9.26        8.28      1.78 o 
  -4   2   1      391.72      385.10      4.64 o 
  -3   2   1       38.82       36.27      2.15 o 
  -2   2   1     3117.03     3381.70     30.02 o 
  -1   2   1        0.00       -0.21      0.21 o 
   0   2   1     1542.10     1538.59     14.00 o 
   1   2   1    24546.75    23248.23    463.61 o 
   2   2   1      449.54      401.80      5.22 o 
   3   2   1        6.67        4.62      0.50 o 
   4   2   1       59.48       47.51      1.51 o 
   5   2   1      267.54      235.66      3.53 o 
   6   2   1      258.73      254.52      3.97 o 
   7   2   1       19.76       17.93      1.77 o 
   8   2   1      108.66      103.67      5.24 o 
   9   2   1        0.03        0.43      2.19 o 
  10   2   1        0.13       -0.13      2.46 o 
  11   2   1        0.00       -3.07      3.07 o 
 -11   3   1        2.86        1.24      3.64 o 
 -10   3   1       41.03       38.55      3.98 o 
  -9   3   1      426.20      458.41      9.08 o 
  -8   3   1        3.28        0.20      1.46 o 
  -7   3   1     2871.41     3082.44     32.51 o 
  -6   3   1       29.83       21.55      1.35 o 
  -5   3   1     1277.40     1363.19     13.60 o 
  -4   3   1     2273.97     2701.50     24.84 o 
  -3   3   1      240.78      209.56      2.87 o 
  -2   3   1     4238.71     4447.57     39.26 o 
  -1   3   1     3800.29     4046.13     35.68 o 
   0   3   1    11619.91    10828.22    123.36 o 
   1   3   1     2187.04     2452.07     22.02 o 
   2   3   1      136.55      143.63      2.39 o 
   3   3   1      272.27      233.46      3.56 o 
   4   3   1     1915.61     2236.03     23.22 o 
   5   3   1       57.84       54.19      2.10 o 
   6   3   1      293.85      265.30      6.60 o 
   7   3   1      226.95      201.76      4.39 o 
   8   3   1       16.00       18.38      2.36 o 
   9   3   1       66.05       59.94      3.84 o 
  10   3   1       11.38        7.14      2.89 o 
  11   3   1       35.05       43.54      4.95 o 
 -11   4   1        1.39        4.76      3.59 o 
 -10   4   1      117.15      132.83      6.18 o 
  -9   4   1       42.30       37.09      3.08 o 
  -8   4   1       34.52       24.63      2.72 o 
  -7   4   1       98.84       77.95      3.00 o 
  -6   4   1       67.39       50.81      2.49 o 
  -5   4   1       20.79       20.18      1.28 o 
  -4   4   1      200.63      211.72      3.11 o 
  -3   4   1      443.13      475.18      5.27 o 
  -2   4   1     3878.13     4108.54     36.47 o 
  -1   4   1     5558.67     6027.83     52.85 o 
   0   4   1     1318.60     1464.16     14.75 o 
   1   4   1     4623.10     5082.42     44.95 o 
   2   4   1      866.65      863.47      9.48 o 
   3   4   1     5224.37     5759.80     56.23 o 
   4   4   1      345.12      312.75      5.17 o 
   5   4   1        1.96        0.25      0.92 o 
   6   4   1       54.75       48.83      2.50 o 
   7   4   1        9.37        3.63      1.39 o 
   8   4   1       65.36       55.67      3.32 o 
   9   4   1       40.30       42.29      3.38 o 
  10   4   1       45.71       41.98      3.68 o 
  11   4   1        0.02        1.45      3.73 o 
 -11   5   1       13.66       16.40      3.98 o 
 -10   5   1       27.79       28.85      3.80 o 
  -9   5   1        4.06        1.45      2.17 o 
  -8   5   1       31.23       32.58      2.45 o 
  -7   5   1       29.50       16.36      1.71 o 
  -6   5   1        8.71        4.75      1.21 o 
  -5   5   1       40.40       37.56      2.29 o 
  -4   5   1     2479.66     2803.70     25.85 o 
  -3   5   1     1259.68     1303.43     12.64 o 
  -2   5   1     1199.99     1319.78     12.54 o 
  -1   5   1      344.74      322.50      3.70 o 
   0   5   1        5.97        2.15      0.40 o 
   1   5   1     2898.15     3209.63     28.75 o 
   2   5   1     1877.81     1981.40     18.31 o 
   3   5   1      141.72      100.81      2.23 o 
   4   5   1     1322.81     1564.68     17.03 o 
   5   5   1        5.44        5.28      1.13 o 
   6   5   1       63.45       58.65      3.82 o 
   7   5   1      437.47      439.71      7.18 o 
   8   5   1       31.22       25.57      2.31 o 
   9   5   1       35.68       28.52      3.56 o 
  10   5   1        3.28       -2.14      2.57 o 
  11   5   1        6.33        0.48      7.52 o 
 -11   6   1       40.21       39.18      6.31 o 
 -10   6   1      180.53      198.54      8.07 o 
  -9   6   1      133.80      119.55      4.85 o 
  -8   6   1      143.03      127.47      4.15 o 
  -7   6   1      202.39      174.23      4.12 o 
  -6   6   1      277.11      225.77      6.00 o 
  -5   6   1      488.15      534.29      6.43 o 
  -4   6   1       46.99       27.46      1.46 o 
  -3   6   1     1434.72     1722.76     17.44 o 
  -2   6   1      389.62      363.75      4.32 o 
  -1   6   1     1127.80     1153.65     11.10 o 
   0   6   1      632.25      606.16      6.29 o 
   1   6   1     3594.97     4061.23     36.25 o 
   2   6   1     1045.38     1113.17     10.93 o 
   3   6   1       95.99      109.52      2.28 o 
   4   6   1     1911.86     2041.37     21.72 o 
   5   6   1      682.30      672.98      8.87 o 
   6   6   1      172.41      169.80      3.86 o 
   7   6   1      145.41      136.43      3.98 o 
   8   6   1      672.23      743.41     12.18 o 
   9   6   1       72.39       65.45      3.96 o 
  10   6   1       14.05        9.10      3.58 o 
 -11   7   1       24.74       22.47      9.42 o 
 -10   7   1       19.02       14.58      3.45 o 
  -9   7   1       84.23       77.37      4.32 o 
  -8   7   1      193.59      184.70      4.58 o 
  -7   7   1      310.79      330.02      6.28 o 
  -6   7   1       39.52       36.27      2.09 o 
  -5   7   1      760.54      846.17      9.34 o 
  -4   7   1      296.82      252.46      3.71 o 
  -3   7   1     1002.09     1080.89     10.94 o 
  -2   7   1      211.77      160.01      2.55 o 
  -1   7   1       92.17       65.26      1.49 o 
   0   7   1     1011.19     1028.36     10.14 o 
   1   7   1       19.25        2.69      0.60 o 
   2   7   1      189.61      208.63      3.40 o 
   3   7   1      312.39      366.56      6.29 o 
   4   7   1      458.03      500.14      6.93 o 
   5   7   1        0.19       -0.52      0.97 o 
   6   7   1        0.80        0.33      1.14 o 
   7   7   1      162.01      127.20      3.61 o 
   8   7   1       25.53       21.55      2.29 o 
   9   7   1      159.85      161.00     10.04 o 
  10   7   1       49.07       48.40      4.98 o 
 -10   8   1      242.13      260.23     10.58 o 
  -9   8   1      183.30      170.44      5.45 o 
  -8   8   1      126.78      136.81      4.21 o 
  -7   8   1       75.71       84.98      3.30 o 
  -6   8   1      170.29      138.76      3.99 o 
  -5   8   1     1498.97     1549.37     17.46 o 
  -4   8   1      797.08      857.60      9.34 o 
  -3   8   1       34.86       34.30      1.39 o 
  -2   8   1      485.50      484.25      5.67 o 
  -1   8   1     2923.74     3527.40     31.94 o 
   0   8   1      425.23      455.52      5.66 o 
   1   8   1      834.47      827.95      8.62 o 
   2   8   1     2793.95     3200.45     31.36 o 
   3   8   1       56.45       42.09      1.70 o 
   4   8   1       37.53       26.69      2.41 o 
   5   8   1      238.29      219.43      5.50 o 
   6   8   1       30.89       15.54      1.69 o 
   7   8   1        5.35        4.08      1.63 o 
   8   8   1      258.41      239.48      6.42 o 
   9   8   1       91.97       88.11      8.65 o 
  10   8   1      154.70      175.44     15.34 o 
 -10   9   1       51.85       45.62      5.64 o 
  -9   9   1        2.29        2.46      2.92 o 
  -8   9   1        0.02       -0.77      1.81 o 
  -7   9   1      110.60       91.19      3.40 o 
  -6   9   1     1386.43     1456.56     17.12 o 
  -5   9   1        2.60        3.42      1.20 o 
  -4   9   1       37.67       25.77      1.67 o 
  -3   9   1     1018.30     1106.45     11.46 o 
  -2   9   1       35.57       15.93      1.10 o 
  -1   9   1     3501.41     3884.90     35.20 o 
   0   9   1      182.25      147.41      2.54 o 
   1   9   1      725.14      766.75      8.23 o 
   2   9   1       74.74       66.26      1.76 o 
   3   9   1      292.51      295.67      4.18 o 
   4   9   1        6.82        4.86      1.14 o 
   5   9   1        1.52       -0.18      1.18 o 
   6   9   1       10.23        4.13      1.42 o 
   7   9   1       93.56       74.26      5.01 o 
   8   9   1       41.20       26.49      2.95 o 
   9   9   1      422.80      505.81     12.26 o 
  10   9   1       21.72       24.88      5.18 o 
 -10  10   1       94.40       94.50      8.49 o 
  -9  10   1        3.70        0.90      2.95 o 
  -8  10   1        0.32       -1.96      3.31 o 
  -7  10   1        1.54        1.44      1.56 o 
  -6  10   1      106.93      102.97      3.29 o 
  -5  10   1      431.90      424.39      6.67 o 
  -4  10   1       20.76       13.51      1.29 o 
  -3  10   1       24.39       23.98      1.40 o 
  -2  10   1       48.68       31.83      1.47 o 
  -1  10   1     1006.49     1227.43     12.41 o 
   0  10   1     1008.45     1100.34     11.27 o 
   1  10   1     1467.51     1597.64     15.66 o 
   2  10   1      223.81      193.72      3.19 o 
   3  10   1     1230.58     1323.19     13.54 o 
   4  10   1      203.61      205.15      4.11 o 
   5  10   1        4.58        0.74      1.21 o 
   6  10   1      103.29       91.19      4.78 o 
   7  10   1       68.21       56.55      7.16 o 
   8  10   1       64.32       63.56      4.03 o 
   9  10   1        5.21       -2.63      2.63 o 
  10  10   1       88.39       92.15      8.77 o 
 -10  11   1        3.10       -0.67      5.12 o 
  -9  11   1        7.65        6.01      3.32 o 
  -8  11   1       52.00       37.83      3.79 o 
  -7  11   1        3.91        2.78      2.00 o 
  -6  11   1      111.93      113.03      4.12 o 
  -5  11   1      358.43      347.66      5.99 o 
  -4  11   1       53.44       43.68      1.91 o 
  -3  11   1       88.11       82.17      3.72 o 
  -2  11   1        3.03        2.39      0.90 o 
  -1  11   1       56.03       46.63      1.89 o 
   0  11   1        0.70       -0.32      0.75 o 
   1  11   1      663.76      749.20      8.39 o 
   2  11   1      518.18      586.48      7.39 o 
   3  11   1      330.92      346.87      4.93 o 
   4  11   1       77.44       56.54      2.95 o 
   5  11   1      581.89      596.88     10.07 o 
   6  11   1      166.65      147.45      5.00 o 
   7  11   1      138.63      129.35      4.99 o 
   8  11   1       21.42       13.80      2.81 o 
   9  11   1       67.06       60.68      5.09 o 
  -9  12   1       74.68       70.25      5.40 o 
  -8  12   1       21.70       17.55      3.34 o 
  -7  12   1       36.17       23.61      2.71 o 
  -6  12   1        7.76        4.75      1.83 o 
  -5  12   1        2.00        1.41      1.43 o 
  -4  12   1      309.53      315.38      5.50 o 
  -3  12   1     1282.61     1427.14     14.76 o 
  -2  12   1     1095.91     1113.31     11.88 o 
  -1  12   1      419.56      397.12      5.37 o 
   0  12   1        7.87        2.58      0.91 o 
   1  12   1      214.75      206.31      6.88 o 
   2  12   1       99.90       81.28      2.69 o 
   3  12   1      103.98       98.51      2.93 o 
   4  12   1       69.07       50.81      2.90 o 
   5  12   1      548.48      565.71      9.88 o 
   6  12   1      498.70      519.08      9.71 o 
   7  12   1      118.00      110.49      4.87 o 
   8  12   1       20.10       11.94      2.88 o 
   9  12   1       22.32       15.62      3.70 o 
  -9  13   1       30.19       33.84      4.52 o 
  -8  13   1       24.01       17.05      3.41 o 
  -7  13   1      354.51      394.17      9.96 o 
  -6  13   1      269.45      251.65      9.28 o 
  -5  13   1        4.07        0.73      1.69 o 
  -4  13   1       69.15       49.79      2.80 o 
  -3  13   1      869.56      929.49     10.55 o 
  -2  13   1      161.99      166.39      3.39 o 
  -1  13   1       16.15        7.04      1.15 o 
   0  13   1       40.12       36.20      1.78 o 
   1  13   1       73.76       63.12      4.75 o 
   2  13   1      696.62      655.22      8.94 o 
   3  13   1       31.51       23.03      2.16 o 
   4  13   1      286.94      254.64      5.89 o 
   5  13   1       31.36       18.14      2.26 o 
   6  13   1      965.26     1101.76     21.05 o 
   7  13   1       28.90       19.13      2.85 o 
   8  13   1      179.81      180.36      6.05 o 
   9  13   1       15.14       20.54      5.51 o 
  -9  14   1       16.20       15.88      4.99 o 
  -8  14   1       34.73       26.14      4.30 o 
  -7  14   1        1.16        0.40      2.55 o 
  -6  14   1      149.48      140.50      5.26 o 
  -5  14   1      232.35      220.73      5.61 o 
  -4  14   1      936.61     1022.54     14.65 o 
  -3  14   1      527.01      541.93      7.98 o 
  -2  14   1     3388.05     3680.96     34.52 o 
  -1  14   1      186.18      192.08      3.63 o 
   0  14   1      411.02      423.52      9.97 o 
   1  14   1        6.10        5.55      1.35 o 
   2  14   1      173.72      139.92      3.57 o 
   3  14   1      262.60      266.88      8.03 o 
   4  14   1      391.90      405.50     11.89 o 
   5  14   1      144.48      129.02      4.60 o 
   6  14   1      497.84      548.71     10.35 o 
   7  14   1       39.16       32.79      3.36 o 
   8  14   1       23.42       16.79      3.72 o 
   9  14   1        2.78       -3.29      6.31 o 
  -8  15   1       31.69       26.92      4.06 o 
  -7  15   1       11.72        5.92      2.93 o 
  -6  15   1       36.71       26.31      2.74 o 
  -5  15   1      140.46      131.93      4.54 o 
  -4  15   1       75.79       51.90      3.66 o 
  -3  15   1        3.63       -0.23      1.44 o 
  -2  15   1      172.87      177.49      4.08 o 
  -1  15   1       92.00       65.31      2.43 o 
   0  15   1      227.35      226.25      5.33 o 
   1  15   1       93.63       90.50      4.10 o 
   2  15   1      184.79      177.69      6.05 o 
   3  15   1      282.19      296.12      6.48 o 
   4  15   1      183.12      159.14     11.61 o 
   5  15   1       31.80       21.03      2.59 o 
   6  15   1       39.52       33.44      3.21 o 
   7  15   1       54.57       53.63      4.02 o 
   8  15   1       16.79       14.47      3.90 o 
  -8  16   1       41.26       32.57      4.50 o 
  -7  16   1       60.19       58.19      4.76 o 
  -6  16   1       92.62       89.36      6.60 o 
  -5  16   1       63.94       51.47      3.87 o 
  -4  16   1       93.42       94.79      4.99 o 
  -3  16   1        2.41       -0.86      1.66 o 
  -2  16   1      616.44      542.27      8.21 o 
  -1  16   1      232.83      199.37      5.05 o 
   0  16   1       98.26       99.22      4.60 o 
   1  16   1      373.61      369.76      6.43 o 
   2  16   1        1.24        0.20      1.50 o 
   3  16   1        5.84        0.82      1.73 o 
   4  16   1        7.69        4.60      2.04 o 
   5  16   1       54.39       31.96      3.12 o 
   6  16   1       16.11        8.30      2.63 o 
   7  16   1        0.70        0.10      2.63 o 
   8  16   1        2.90       -3.63      3.63 o 
  -8  17   1        7.96        6.37      4.61 o 
  -7  17   1        1.58       -1.32      3.19 o 
  -6  17   1        3.61       -0.77      2.80 o 
  -5  17   1       37.57       28.42      3.92 o 
  -4  17   1       21.20       12.02      2.33 o 
  -3  17   1        3.18        1.67      2.15 o 
  -2  17   1       60.67       37.38      4.11 o 
  -1  17   1      122.32      100.23      3.98 o 
   0  17   1      377.60      396.39     12.23 o 
   1  17   1       56.98       41.21      2.54 o 
   2  17   1        6.51        1.87      1.87 o 
   3  17   1       36.33       23.44      4.02 o 
   4  17   1      609.31      705.33     13.86 o 
   5  17   1       65.91       65.12      4.04 o 
   6  17   1       14.10       14.02      2.95 o 
   7  17   1        2.71       -3.11      3.38 o 
  -7  18   1       24.09       23.56      4.19 o 
  -6  18   1       82.35       85.34      5.46 o 
  -5  18   1       54.52       39.98      5.47 o 
  -4  18   1      106.24      104.43      5.38 o 
  -3  18   1      538.31      592.07     12.27 o 
  -2  18   1        9.15        3.84      2.01 o 
  -1  18   1      112.31      101.55      5.77 o 
   0  18   1        0.68        0.18      1.77 o 
   1  18   1       22.83       20.39      2.45 o 
   2  18   1        0.00       -0.46      2.21 o 
   3  18   1       42.30       38.06      4.35 o 
   4  18   1       11.45        5.96      2.73 o 
   5  18   1        4.94       -1.00      2.43 o 
   6  18   1       62.18       56.41      4.30 o 
   7  18   1       91.01       85.28      6.25 o 
  -6  19   1        1.97       -2.44      4.11 o 
  -5  19   1        2.67        2.54      5.19 o 
  -4  19   1        5.15        1.00      2.72 o 
  -3  19   1        4.56        2.40      2.65 o 
  -2  19   1      698.50      794.55     26.77 o 
  -1  19   1        1.43        0.79      2.03 o 
   0  19   1       33.58       21.38      2.59 o 
   1  19   1       83.04       70.78      6.16 o 
   2  19   1       11.93        6.13      2.54 o 
   3  19   1        3.96        4.05      2.73 o 
   4  19   1       10.75        5.90      2.48 o 
   5  19   1      235.98      272.62      7.30 o 
   6  19   1      142.44      161.92     10.48 o 
  -5  20   1      256.24      292.38     11.58 o 
  -4  20   1      126.57      132.64      8.18 o 
  -3  20   1      136.30      137.64      6.12 o 
  -2  20   1       14.79       12.15      2.93 o 
  -1  20   1       31.59       26.37      3.00 o 
   0  20   1      117.08      126.27      5.07 o 
   1  20   1        1.75        2.92      2.57 o 
   2  20   1        0.08       -0.27      2.51 o 
   3  20   1        9.84        2.87      3.73 o 
   4  20   1        8.38        3.16      3.13 o 
   5  20   1       67.55       61.85      5.25 o 
  -5  21   1       10.47       11.66      4.75 o 
  -4  21   1      136.56      136.03      8.66 o 
  -3  21   1       45.83       42.27      4.25 o 
  -2  21   1       80.55       60.81      5.91 o 
  -1  21   1      156.66      168.40      5.62 o 
   0  21   1        0.42        1.06      2.43 o 
   1  21   1        4.12        4.90      2.90 o 
   2  21   1        0.14       -0.75      2.90 o 
   3  21   1       12.06       11.13      4.51 o 
   4  21   1        0.42        0.80      3.37 o 
   5  21   1        1.65        2.76      6.03 o 
  -4  22   1        6.56        7.32      4.97 o 
  -3  22   1      174.47      200.60      9.92 o 
  -2  22   1        2.47       -0.11      3.02 o 
  -1  22   1       92.49      113.78      6.79 o 
   0  22   1      147.91      153.58      6.71 o 
   1  22   1       44.75       50.79      4.50 o 
   2  22   1       42.13       36.19      4.35 o 
   3  22   1       37.64       44.02      6.08 o 
   4  22   1        0.30        5.15      3.80 o 
  -3  23   1       18.98       26.81      8.06 o 
  -2  23   1       39.77       39.68      4.70 o 
  -1  23   1       24.85       19.44      4.26 o 
   0  23   1       23.88       18.48      4.94 o 
   1  23   1        4.11        6.88      4.08 o 
   2  23   1        6.04        1.04      3.58 o 
 -10   0   2       20.20       14.60      4.89 o 
  -8   0   2      195.29      193.87      7.33 o 
  -6   0   2      151.44       93.38      7.42 o 
  -4   0   2     1084.46     1312.94     18.73 o 
  -2   0   2       70.70       43.55      1.90 o 
   0   0   2     3421.10     3410.44     75.69 o 
   2   0   2       77.21       48.30      1.59 o 
   4   0   2      247.83      230.80      6.53 o 
   6   0   2      917.56      981.41     18.19 o 
   8   0   2      193.62      157.34     11.57 o 
  10   0   2       22.97       21.93      4.64 o 
 -11   1   2       86.11       97.39     10.60 o 
 -10   1   2        4.46        5.34      2.91 o 
  -9   1   2      121.06      120.87      4.85 o 
  -8   1   2       87.68       74.63      3.06 o 
  -7   1   2       35.75       25.38      1.70 o 
  -6   1   2     1213.91     1343.70     13.75 o 
  -5   1   2       53.73       55.22      1.67 o 
  -4   1   2     2020.76     2201.56     20.46 o 
  -3   1   2      224.00      241.75      3.08 o 
  -2   1   2     2955.90     3160.51     28.19 o 
  -1   1   2      371.84      378.56      4.28 o 
   0   1   2     7178.24     7022.98     61.49 o 
   1   1   2       29.10       11.59      1.07 o 
   2   1   2     4293.61     4912.05     47.55 o 
   3   1   2       58.84       49.67      1.34 o 
   4   1   2        6.11        3.22      0.68 o 
   5   1   2      359.52      332.60      4.56 o 
   6   1   2      491.96      533.94      6.73 o 
   7   1   2      377.21      396.98     10.23 o 
   8   1   2      550.44      572.54     20.67 o 
   9   1   2       74.91       67.06      4.01 o 
  10   1   2       45.58       47.38      4.18 o 
  11   1   2       29.64       36.36      4.13 o 
 -11   2   2        4.62        2.70      5.39 o 
 -10   2   2       41.37       36.50      3.97 o 
  -9   2   2       22.67       19.14      3.19 o 
  -8   2   2      197.39      195.79      4.82 o 
  -7   2   2       24.13       21.17      1.60 o 
  -6   2   2        1.22        1.24      0.89 o 
  -5   2   2       27.25       19.13      1.85 o 
  -4   2   2        0.03        1.80      0.62 o 
  -3   2   2     1163.60     1211.21     11.68 o 
  -2   2   2    10749.23    11088.37    126.44 o 
  -1   2   2       92.14       78.31      2.17 o 
   0   2   2       68.72       57.95      1.77 o 
   1   2   2      297.08      274.56      3.24 o 
   2   2   2      260.98      226.63      2.98 o 
   3   2   2     2797.48     3095.34     28.15 o 
   4   2   2       35.48       29.94      1.19 o 
   5   2   2      462.84      488.66      6.14 o 
   6   2   2        9.69        6.85      1.69 o 
   7   2   2       22.39       14.23      1.72 o 
   8   2   2      373.77      369.69      7.80 o 
   9   2   2       27.67       22.48      2.88 o 
  10   2   2       90.29      114.19      5.44 o 
  11   2   2        3.87       -2.16      3.39 o 
 -11   3   2       69.25       87.59      6.84 o 
 -10   3   2      105.08      136.39     10.31 o 
  -9   3   2        6.81        3.84      2.37 o 
  -8   3   2       95.83       91.20      3.35 o 
  -7   3   2      105.07       96.42      3.02 o 
  -6   3   2       79.61       66.32      3.25 o 
  -5   3   2       84.16       62.78      1.76 o 
  -4   3   2        1.50       -0.54      0.54 o 
  -3   3   2      387.64      388.60      4.48 o 
  -2   3   2      505.46      500.42      5.22 o 
  -1   3   2     7701.68     7847.80     68.57 o 
   0   3   2     1386.98     1560.22     14.29 o 
   1   3   2    10811.63    10957.34     95.71 o 
   2   3   2      515.83      475.34      5.83 o 
   3   3   2      166.25      122.86      2.85 o 
   4   3   2        4.61        4.60      0.90 o 
   5   3   2      239.45      253.02      4.47 o 
   6   3   2      200.64      179.24      3.89 o 
   7   3   2      104.86       95.27      3.16 o 
   8   3   2      120.10      113.87      4.34 o 
   9   3   2       87.57       88.20      4.49 o 
  10   3   2       58.66       49.96      4.01 o 
  11   3   2        0.04       -1.09      3.26 o 
 -11   4   2        5.54       -3.15      3.97 o 
 -10   4   2        0.02       -2.70      2.70 o 
  -9   4   2        0.59       -1.09      2.22 o 
  -8   4   2       73.60       81.68      3.57 o 
  -7   4   2      115.80       92.48      3.03 o 
  -6   4   2      127.43      111.25      2.51 o 
  -5   4   2       78.13       58.14      1.93 o 
  -4   4   2      737.52      838.94      8.78 o 
  -3   4   2      930.85      982.19      9.76 o 
  -2   4   2     2478.32     2724.14     28.62 o 
  -1   4   2     1028.48     1131.40     10.63 o 
   0   4   2       26.24       10.78      0.89 o 
   1   4   2      570.90      641.85      7.22 o 
   2   4   2        2.73       -0.49      0.49 o 
   3   4   2      134.76      149.42      3.54 o 
   4   4   2     2828.15     3219.48     33.25 o 
   5   4   2     1086.69     1194.71     16.22 o 
   6   4   2        0.20       -0.04      1.14 o 
   7   4   2      508.80      533.00      8.18 o 
   8   4   2       77.54       95.76      4.27 o 
   9   4   2       92.27       86.91      4.45 o 
  10   4   2       81.76       87.29      4.97 o 
  11   4   2       12.03        7.22      5.93 o 
 -11   5   2        1.26       -0.32      3.97 o 
 -10   5   2        8.32        5.98      2.99 o 
  -9   5   2       18.15       17.52      2.68 o 
  -8   5   2       43.65       37.40      2.60 o 
  -7   5   2      126.49      100.02      3.13 o 
  -6   5   2      178.67      166.46      3.13 o 
  -5   5   2      844.21      873.77      9.45 o 
  -4   5   2     1504.65     1636.50     15.83 o 
  -3   5   2     1914.94     2304.93     21.30 o 
  -2   5   2     2186.79     2368.03     21.62 o 
  -1   5   2       10.58       14.43      0.86 o 
   0   5   2      362.51      380.87      4.17 o 
   1   5   2     7587.31     7796.65     74.96 o 
   2   5   2     2517.68     2907.63     26.41 o 
   3   5   2      226.58      229.80      3.73 o 
   4   5   2      213.29      214.81      5.27 o 
   5   5   2      623.69      685.44      9.04 o 
   6   5   2       16.32        8.66      1.42 o 
   7   5   2       27.20       15.69      1.87 o 
   8   5   2       55.89       50.64      3.35 o 
   9   5   2       23.77       18.85      2.76 o 
  10   5   2       47.64       56.98      5.14 o 
 -11   6   2       57.89       51.05      5.10 o 
 -10   6   2        7.13        5.03      2.88 o 
  -9   6   2        2.53        1.06      2.08 o 
  -8   6   2      139.01      125.66      4.33 o 
  -7   6   2       65.72       52.94      2.58 o 
  -6   6   2        0.28        2.72      1.98 o 
  -5   6   2       98.42       75.52      2.33 o 
  -4   6   2      460.82      504.59     10.46 o 
  -3   6   2      249.85      352.91      4.41 o 
  -2   6   2     3131.49     3317.01     32.79 o 
  -1   6   2      144.98       98.22      1.73 o 
   0   6   2      895.21      789.92      7.92 o 
   1   6   2     2978.83     3379.82     37.35 o 
   2   6   2     1709.56     1922.12     26.24 o 
   3   6   2      613.43      709.48      8.67 o 
   4   6   2       94.85       94.07      2.48 o 
   5   6   2       60.33       45.66      2.13 o 
   6   6   2       12.67        5.67      1.36 o 
   7   6   2      265.15      258.06      5.31 o 
   8   6   2      198.91      187.65      4.77 o 
   9   6   2        6.01        8.48      3.10 o 
  10   6   2      153.12      181.16      7.89 o 
 -11   7   2      107.26      136.69      8.99 o 
 -10   7   2      541.93      669.52     14.31 o 
  -9   7   2       34.70       28.78      3.77 o 
  -8   7   2      124.26      100.80      3.80 o 
  -7   7   2      248.38      246.61      5.06 o 
  -6   7   2     1007.65     1033.14     12.72 o 
  -5   7   2      342.50      332.40      6.19 o 
  -4   7   2        7.32        8.68      1.19 o 
  -3   7   2      131.27      143.67      2.51 o 
  -2   7   2      126.25      122.02      2.40 o 
  -1   7   2     1252.63     1312.20     12.67 o 
   0   7   2       92.71       64.21      1.39 o 
   1   7   2     1197.30     1221.49     20.34 o 
   2   7   2      818.77      925.60     10.88 o 
   3   7   2       78.67       72.86      2.01 o 
   4   7   2        1.96       -0.87      0.87 o 
   5   7   2     1092.84     1179.16     17.47 o 
   6   7   2      134.40      101.94      3.20 o 
   7   7   2      748.32      793.51     12.98 o 
   8   7   2      142.93      143.62      5.18 o 
   9   7   2        0.04        1.98      2.75 o 
  10   7   2      416.46      515.73     11.17 o 
 -10   8   2        4.34        1.74      3.18 o 
  -9   8   2      313.77      336.03      7.74 o 
  -8   8   2      264.13      264.64      7.37 o 
  -7   8   2       36.97       37.34      2.84 o 
  -6   8   2      282.22      246.96      5.67 o 
  -5   8   2      917.35      957.74     10.47 o 
  -4   8   2      144.50      139.98      2.70 o 
  -3   8   2       17.15       11.32      0.97 o 
  -2   8   2     1072.08     1125.65     11.31 o 
  -1   8   2     1221.59     1332.34     15.05 o 
   0   8   2     2763.28     3164.19     35.57 o 
   1   8   2     1087.20     1133.43     12.59 o 
   2   8   2     6944.97     8149.04     89.50 o 
   3   8   2      244.85      285.69      3.93 o 
   4   8   2       20.26       10.88      1.27 o 
   5   8   2      503.16      489.55      7.33 o 
   6   8   2      109.66       91.14      3.22 o 
   7   8   2      212.82      205.94      5.73 o 
   8   8   2      254.13      244.10      6.64 o 
   9   8   2      106.20       91.93      5.87 o 
  10   8   2        9.50       -0.19      3.80 o 
 -10   9   2       24.87       30.45      5.18 o 
  -9   9   2       57.12       47.70      3.59 o 
  -8   9   2        3.90        1.45      1.99 o 
  -7   9   2       99.72       70.97      3.13 o 
  -6   9   2      464.19      469.20      7.31 o 
  -5   9   2       51.76       41.66      2.10 o 
  -4   9   2       36.46       20.33      1.82 o 
  -3   9   2      499.66      546.31      6.53 o 
  -2   9   2      156.32      164.52      3.56 o 
  -1   9   2      922.37      992.79     10.22 o 
   0   9   2       53.14       29.06      1.22 o 
   1   9   2      674.25      765.34      7.67 o 
   2   9   2        0.19        0.04      0.67 o 
   3   9   2      621.91      679.86      7.69 o 
   4   9   2       39.86       32.05      1.95 o 
   5   9   2     1513.55     1561.38     18.44 o 
   6   9   2       25.78       20.01      2.99 o 
   7   9   2       14.06       10.78      2.34 o 
   8   9   2      166.51      157.39      5.68 o 
   9   9   2      161.76      166.69      7.38 o 
  10   9   2        3.16        3.36      3.77 o 
 -10  10   2       74.97       88.82      8.85 o 
  -9  10   2       72.49       62.87      4.98 o 
  -8  10   2       83.49       83.80      4.15 o 
  -7  10   2      112.90      130.16      3.81 o 
  -6  10   2        3.74        2.68      1.44 o 
  -5  10   2     1077.90     1160.90     13.94 o 
  -4  10   2        1.35       -0.38      0.92 o 
  -3  10   2     1052.74     1187.35     12.34 o 
  -2  10   2      442.02      499.08      7.00 o 
  -1  10   2       71.29       45.67      1.83 o 
   0  10   2      104.38       70.27      1.78 o 
   1  10   2     1636.18     1970.68     18.91 o 
   2  10   2      131.52      110.13      2.72 o 
   3  10   2        4.03        4.33      0.93 o 
   4  10   2       45.39       21.38      2.04 o 
   5  10   2       26.29       15.61      2.10 o 
   6  10   2        0.23        0.60      1.79 o 
   7  10   2      309.16      312.38      9.27 o 
   8  10   2      280.64      308.76      7.74 o 
   9  10   2        0.16       -3.28      3.28 o 
  10  10   2       54.52       57.91     10.88 o 
 -10  11   2       87.63      100.29      7.92 o 
  -9  11   2       10.72        9.29      3.20 o 
  -8  11   2        7.38        4.66      3.10 o 
  -7  11   2       58.66       40.06      3.53 o 
  -6  11   2      336.86      339.45      6.12 o 
  -5  11   2     2227.19     2506.63     26.99 o 
  -4  11   2       90.76       81.34      2.45 o 
  -3  11   2       33.97       26.39      1.74 o 
  -2  11   2       28.89       17.44      1.27 o 
  -1  11   2      103.31       86.87      2.14 o 
   0  11   2      653.89      650.47      7.48 o 
   1  11   2       95.68      106.13      2.29 o 
   2  11   2     2331.39     2504.56     26.40 o 
   3  11   2     1027.37     1087.65     13.28 o 
   4  11   2      417.48      382.59      7.88 o 
   5  11   2     1087.16     1142.66     16.42 o 
   6  11   2      101.54       95.78      4.36 o 
   7  11   2       26.78       18.45      3.51 o 
   8  11   2      395.56      463.67      9.92 o 
   9  11   2      182.74      217.26      7.03 o 
 -10  12   2       81.10       93.76      8.24 o 
  -9  12   2       20.84       19.27      3.79 o 
  -8  12   2       38.52       38.00      4.89 o 
  -7  12   2        1.49       -0.50      2.27 o 
  -6  12   2      105.90       92.68      3.40 o 
  -5  12   2      678.63      724.42      9.95 o 
  -4  12   2       49.33       42.50      2.02 o 
  -3  12   2       17.61       12.63      1.35 o 
  -2  12   2       79.01       84.82      2.27 o 
  -1  12   2       11.46        2.46      0.94 o 
   0  12   2      409.39      407.98      5.41 o 
   1  12   2       49.57       29.09      1.48 o 
   2  12   2      415.48      438.33      6.65 o 
   3  12   2      895.13      892.89     13.09 o 
   4  12   2     1356.92     1465.22     19.70 o 
   5  12   2      269.47      263.40      7.22 o 
   6  12   2      185.44      180.63      5.80 o 
   7  12   2        0.02        0.30      2.20 o 
   8  12   2       27.99       18.93      3.14 o 
   9  12   2       13.58        8.30      3.33 o 
  -9  13   2        4.78        0.78      3.40 o 
  -8  13   2       55.21       38.75      4.09 o 
  -7  13   2       78.45       56.33      4.31 o 
  -6  13   2      353.43      363.67      8.96 o 
  -5  13   2      284.49      289.51      5.52 o 
  -4  13   2       19.69       15.11      1.70 o 
  -3  13   2      161.99      134.38      3.05 o 
  -2  13   2     1079.55     1168.75     12.54 o 
  -1  13   2      278.54      282.62      4.60 o 
   0  13   2      406.74      386.80      5.34 o 
   1  13   2      389.98      399.45      6.33 o 
   2  13   2      614.03      602.18      9.60 o 
   3  13   2      706.04      719.01     11.34 o 
   4  13   2      273.10      253.31      6.04 o 
   5  13   2       12.88        1.84      1.91 o 
   6  13   2       35.71       23.81      2.84 o 
   7  13   2      111.73      114.30      5.21 o 
   8  13   2       14.13       13.70      3.08 o 
   9  13   2        2.29       -3.39      4.62 o 
  -9  14   2       84.69       93.68      6.65 o 
  -8  14   2       13.95        8.82      3.21 o 
  -7  14   2        2.46       -2.05      2.45 o 
  -6  14   2      143.35      126.84      5.82 o 
  -5  14   2      269.50      258.26      5.98 o 
  -4  14   2       10.31        2.88      1.63 o 
  -3  14   2       26.85       18.20      3.00 o 
  -2  14   2      950.66      992.03     11.16 o 
  -1  14   2      881.24      856.96      9.84 o 
   0  14   2      356.09      318.46      5.52 o 
   1  14   2      199.93      164.15      3.84 o 
   2  14   2     1221.89     1329.36     15.85 o 
   3  14   2     3631.49     4016.16     54.00 o 
   4  14   2       77.44       56.82      3.77 o 
   5  14   2      135.44      133.81      5.38 o 
   6  14   2       17.12        5.74      2.38 o 
   7  14   2        9.33        5.11      2.67 o 
   8  14   2        0.24       -0.66      2.89 o 
  -9  15   2       23.53       20.16      5.24 o 
  -8  15   2        0.29        1.42      3.33 o 
  -7  15   2      118.12      115.80      6.07 o 
  -6  15   2      146.15      148.71      5.97 o 
  -5  15   2      359.88      394.44      7.87 o 
  -4  15   2       35.85       22.29      3.85 o 
  -3  15   2      612.03      647.35     12.74 o 
  -2  15   2      177.25      163.54      3.49 o 
  -1  15   2       33.14       22.20      1.88 o 
   0  15   2       75.07       65.73      3.62 o 
   1  15   2      158.51      154.66      3.87 o 
   2  15   2       19.14        3.88      1.58 o 
   3  15   2      393.10      376.68      7.68 o 
   4  15   2        0.06        0.14      1.77 o 
   5  15   2       29.45       10.70      2.43 o 
   6  15   2        2.55       -1.56      2.25 o 
   7  15   2       12.70        6.49      2.78 o 
   8  15   2        0.43       -2.45      3.00 o 
  -8  16   2        0.28       -2.17      3.32 o 
  -7  16   2       58.33       50.14      6.89 o 
  -6  16   2       10.89        5.68      2.72 o 
  -5  16   2       10.30        6.27      2.48 o 
  -4  16   2       31.09       18.10      2.35 o 
  -3  16   2      104.75       88.81      3.38 o 
  -2  16   2      520.41      554.66      9.49 o 
  -1  16   2     1011.84     1024.17     13.02 o 
   0  16   2        8.74        4.26      1.51 o 
   1  16   2        2.88        1.82      1.51 o 
   2  16   2     1300.17     1440.31     19.64 o 
   3  16   2       43.08       30.12      2.78 o 
   4  16   2      520.57      524.80      9.92 o 
   5  16   2      209.59      213.27      6.15 o 
   6  16   2        6.67        3.21      2.49 o 
   7  16   2       17.99       12.43      3.24 o 
   8  16   2       44.87       35.68      5.94 o 
  -8  17   2       31.27       22.66      4.40 o 
  -7  17   2        2.16        3.00      3.10 o 
  -6  17   2      135.14      147.87      6.50 o 
  -5  17   2       88.20       88.31      7.08 o 
  -4  17   2       45.36       36.17      5.08 o 
  -3  17   2        6.89        1.64      2.11 o 
  -2  17   2       36.72       34.53      2.78 o 
  -1  17   2      295.71      262.91      6.74 o 
   0  17   2       50.61       35.68      2.52 o 
   1  17   2        5.22        2.27      1.67 o 
   2  17   2      141.41      115.67      4.47 o 
   3  17   2       20.61       22.94      3.33 o 
   4  17   2        2.44       -0.10      2.15 o 
   5  17   2       44.62       33.73      3.38 o 
   6  17   2        3.19        3.51      2.70 o 
   7  17   2       50.59       43.80      4.09 o 
  -7  18   2       14.11       15.87      4.97 o 
  -6  18   2      219.53      251.26     10.38 o 
  -5  18   2        0.26       -1.16      3.30 o 
  -4  18   2       37.16       32.80      4.48 o 
  -3  18   2      285.22      320.57      8.32 o 
  -2  18   2      207.20      236.91      6.03 o 
  -1  18   2      119.25      133.94      4.53 o 
   0  18   2      238.90      260.87      6.25 o 
   1  18   2       47.99       38.73      2.72 o 
   2  18   2       77.43       72.24      4.06 o 
   3  18   2        3.58        0.11      2.09 o 
   4  18   2      108.59      112.71      5.01 o 
   5  18   2        0.67       -2.23      2.61 o 
   6  18   2       50.35       45.66      4.10 o 
   7  18   2      101.67      105.47      8.33 o 
  -6  19   2      263.74      306.21     11.87 o 
  -5  19   2        1.17        1.88      3.75 o 
  -4  19   2       27.89       12.51      3.92 o 
  -3  19   2       50.68       36.21      3.69 o 
  -2  19   2      106.20      113.99      4.64 o 
  -1  19   2       51.20       43.32      3.27 o 
   0  19   2      142.47      137.46      4.76 o 
   1  19   2      452.01      481.36     10.82 o 
   2  19   2       50.03       53.57      4.55 o 
   3  19   2       59.80       49.58      4.00 o 
   4  19   2        9.21        3.20      2.86 o 
   5  19   2        0.41       -2.61      2.61 o 
   6  19   2      174.79      193.32     11.36 o 
  -6  20   2      112.07      171.35     14.66 o 
  -5  20   2      276.80      324.83     12.15 o 
  -4  20   2       12.05       10.82      4.01 o 
  -3  20   2      166.86      186.51     17.71 o 
  -2  20   2        0.07       -2.12      2.56 o 
  -1  20   2        0.53       -1.38      2.28 o 
   0  20   2        0.28        1.30      2.21 o 
   1  20   2        4.02        3.14      2.67 o 
   2  20   2      199.79      184.60      6.76 o 
   3  20   2        0.34       -1.09      2.81 o 
   4  20   2        4.85        0.86      4.19 o 
   5  20   2        0.94       -2.91      2.91 o 
  -5  21   2       10.25        4.78      4.46 o 
  -4  21   2       52.24       53.25      6.00 o 
  -3  21   2       15.02        6.60      3.96 o 
  -2  21   2       12.50        8.36      3.12 o 
  -1  21   2        1.15       -2.36      2.36 o 
   0  21   2      284.16      292.69      8.14 o 
   1  21   2        7.60        6.69      3.05 o 
   2  21   2        0.15       -2.42      2.82 o 
   3  21   2       76.68       80.02      5.55 o 
   4  21   2        3.41       -2.19      3.45 o 
   5  21   2        0.14       -2.70      5.84 o 
  -4  22   2        1.66        2.54      4.31 o 
  -3  22   2        2.39       -3.55      4.20 o 
  -2  22   2       46.79       51.34      5.84 o 
  -1  22   2        0.71        0.24      3.05 o 
   0  22   2       47.86       53.28      4.78 o 
   1  22   2        8.37        8.63      4.45 o 
   2  22   2        6.53        2.30      3.28 o 
   3  22   2      125.07      128.62     11.48 o 
   4  22   2        8.97        3.38      4.61 o 
  -3  23   2        7.61       13.80      7.58 o 
  -2  23   2      166.28      210.00     10.16 o 
  -1  23   2       35.59       37.43      4.56 o 
   0  23   2       64.28       60.04      6.19 o 
   1  23   2       59.45       69.34      5.46 o 
   2  23   2       54.44       42.18      4.94 o 
 -11   0   3       11.53       10.50      5.84 o 
  -9   0   3      128.24      129.04      6.72 o 
  -7   0   3      508.97      487.47     13.82 o 
  -5   0   3      567.93      604.46     10.17 o 
  -3   0   3     9848.98    10842.31    196.48 o 
  -1   0   3     3252.91     3249.66     40.95 o 
   1   0   3    25314.50    23154.68    867.26 o 
   3   0   3     2312.86     2561.56     33.46 o 
   5   0   3      133.78      103.12      6.17 o 
   7   0   3      270.69      277.89      8.97 o 
   9   0   3      897.42      975.53     22.19 o 
  11   0   3      145.79      184.31     10.34 o 
 -11   1   3        0.35       -2.06      6.19 o 
 -10   1   3        6.64        6.64      3.07 o 
  -9   1   3      154.47      141.30      5.62 o 
  -8   1   3      181.59      169.78      4.16 o 
  -7   1   3      234.10      215.98      3.91 o 
  -6   1   3      703.38      685.61      9.26 o 
  -5   1   3      190.81      240.39      3.61 o 
  -4   1   3     2445.38     2665.00     24.51 o 
  -3   1   3     5987.66     6715.44     59.11 o 
  -2   1   3    13773.68    14178.34    123.47 o 
  -1   1   3     2302.52     2440.62     27.68 o 
   0   1   3     8523.06     9114.61     79.58 o 
   1   1   3     1712.15     1768.30     16.30 o 
   2   1   3        2.38       -0.46      0.46 o 
   3   1   3      294.30      309.20      3.98 o 
   4   1   3      158.15      151.02      2.64 o 
   5   1   3     2484.78     2837.08     26.71 o 
   6   1   3        0.01       -0.68      1.15 o 
   7   1   3      123.42      117.47      5.43 o 
   8   1   3      182.48      152.61      4.91 o 
   9   1   3       48.65       43.34      3.58 o 
  10   1   3       92.06       96.06      5.08 o 
 -11   2   3       48.82       55.84     11.47 o 
 -10   2   3        8.31        7.61      3.35 o 
  -9   2   3        8.36        4.19      2.38 o 
  -8   2   3       52.61       53.08      4.34 o 
  -7   2   3      265.58      260.99      4.39 o 
  -6   2   3      247.43      216.60      3.65 o 
  -5   2   3       96.71       98.17      2.16 o 
  -4   2   3      995.04     1175.80     11.67 o 
  -3   2   3        0.01       -0.50      0.50 o 
  -2   2   3      455.97      436.68      5.23 o 
  -1   2   3     7719.64     7735.75     74.07 o 
   0   2   3       94.87      110.04      1.75 o 
   1   2   3    36658.50    31157.13    433.21 o 
   2   2   3     1097.07     1233.55     11.92 o 
   3   2   3     3683.82     4206.32     37.88 o 
   4   2   3      600.14      614.73      6.96 o 
   5   2   3       30.42       22.34      1.31 o 
   6   2   3      143.19      128.48      3.33 o 
   7   2   3       15.88       11.98      1.99 o 
   8   2   3        0.31       -0.70      1.99 o 
   9   2   3      971.98     1187.61     18.97 o 
  10   2   3        2.11       -0.72      2.84 o 
 -11   3   3        2.19       -3.87      3.87 o 
 -10   3   3       62.05       54.65      5.23 o 
  -9   3   3      181.35      196.17      9.74 o 
  -8   3   3       26.97       15.21      1.91 o 
  -7   3   3     1648.92     1778.64     19.99 o 
  -6   3   3       17.11        9.96      1.13 o 
  -5   3   3      324.61      408.14      5.23 o 
  -4   3   3     2636.29     2891.49     26.53 o 
  -3   3   3      432.50      459.84      5.13 o 
  -2   3   3       57.77       52.27      1.07 o 
  -1   3   3      150.01      154.87      2.76 o 
   0   3   3     5015.35     5536.78     48.78 o 
   1   3   3    10335.48    10771.86    132.87 o 
   2   3   3     1059.55     1167.88     11.36 o 
   3   3   3      924.76     1024.77     11.96 o 
   4   3   3       27.97       26.92      1.58 o 
   5   3   3      125.56      109.90      3.17 o 
   6   3   3      392.30      374.98      6.21 o 
   7   3   3        0.57        0.00      1.38 o 
   8   3   3      222.61      221.24      5.94 o 
   9   3   3      160.21      168.67      5.75 o 
  10   3   3       74.06       77.41      4.94 o 
 -11   4   3       76.94       83.85      6.83 o 
 -10   4   3       82.88       84.59     10.94 o 
  -9   4   3       10.97        5.50      2.09 o 
  -8   4   3      866.60      908.07     22.03 o 
  -7   4   3     1208.46     1280.51     15.26 o 
  -6   4   3       37.55       32.29      1.64 o 
  -5   4   3      494.42      548.13      6.53 o 
  -4   4   3       34.68       42.31      1.42 o 
  -3   4   3      105.83      164.39      2.49 o 
  -2   4   3      473.78      497.05      5.33 o 
  -1   4   3      595.39      653.36      6.60 o 
   0   4   3     2250.26     2332.91     21.21 o 
   1   4   3     1653.11     1698.15     16.23 o 
   2   4   3     1671.86     1838.34     16.01 o 
   3   4   3      505.35      498.14      6.57 o 
   4   4   3        1.98        1.37      0.86 o 
   5   4   3      618.04      612.07      9.64 o 
   6   4   3      132.63      115.26      3.21 o 
   7   4   3        0.02       -1.14      1.43 o 
   8   4   3       20.69       18.56      2.47 o 
   9   4   3        4.43        1.42      2.23 o 
  10   4   3        0.12       -2.45      3.37 o 
 -11   5   3       11.56        3.02      4.24 o 
 -10   5   3       68.41       67.39      4.92 o 
  -9   5   3       95.77       84.18      4.14 o 
  -8   5   3      163.32      133.23      4.31 o 
  -7   5   3       57.81       64.14      3.42 o 
  -6   5   3      210.10      199.32      3.52 o 
  -5   5   3      276.83      270.50      4.00 o 
  -4   5   3        1.32       -0.53      0.67 o 
  -3   5   3        3.30        3.86      0.64 o 
  -2   5   3        4.69        7.47      0.69 o 
  -1   5   3      721.88      728.72      7.36 o 
   0   5   3     4748.05     5080.18     45.12 o 
   1   5   3      144.70      139.06      2.47 o 
   2   5   3      334.76      397.56      4.62 o 
   3   5   3     2914.11     3313.74     33.53 o 
   4   5   3       70.02       43.99      1.83 o 
   5   5   3       35.99       30.24      3.78 o 
   6   5   3       81.26       53.60      3.78 o 
   7   5   3       14.49        7.47      1.67 o 
   8   5   3      610.17      651.13     11.37 o 
   9   5   3      231.16      257.62      8.36 o 
  10   5   3       27.42       26.49      4.35 o 
 -11   6   3       74.36       79.34      6.89 o 
 -10   6   3        5.44        4.47      3.19 o 
  -9   6   3      357.19      360.94      9.33 o 
  -8   6   3        6.77        3.21      1.75 o 
  -7   6   3      116.02      108.57      3.53 o 
  -6   6   3      350.72      303.95      4.66 o 
  -5   6   3      361.33      380.24      5.14 o 
  -4   6   3       82.91       63.55      1.75 o 
  -3   6   3       25.89       16.37      1.21 o 
  -2   6   3     3397.32     3774.67     33.95 o 
  -1   6   3       37.81       34.95      2.62 o 
   0   6   3       51.30       19.32      1.78 o 
   1   6   3       88.98       80.85      1.89 o 
   2   6   3      475.39      529.62      5.89 o 
   3   6   3       14.48       15.64      1.16 o 
   4   6   3      345.29      331.65      5.38 o 
   5   6   3      131.82      120.02      4.05 o 
   6   6   3      131.93      109.50      3.30 o 
   7   6   3       31.29       29.47      2.27 o 
   8   6   3      114.64      122.80      6.01 o 
   9   6   3       24.22       26.77      4.20 o 
  10   6   3       24.33       24.35      4.92 o 
 -11   7   3       49.19       55.15      8.69 o 
 -10   7   3       54.00       50.74      9.22 o 
  -9   7   3       78.92       65.00      3.84 o 
  -8   7   3       40.17       30.86      2.84 o 
  -7   7   3      350.80      369.44      6.38 o 
  -6   7   3       44.24       30.05      2.00 o 
  -5   7   3       36.33       21.07      1.39 o 
  -4   7   3       81.86       73.43      1.89 o 
  -3   7   3       25.73       19.81      1.15 o 
  -2   7   3      283.90      276.16      3.67 o 
  -1   7   3       30.02       24.88      1.36 o 
   0   7   3      317.80      355.79      4.92 o 
   1   7   3     1047.03     1230.19     13.72 o 
   2   7   3     2074.71     2462.64     25.40 o 
   3   7   3      117.69       92.89      2.29 o 
   4   7   3       35.63       23.85      1.55 o 
   5   7   3     1008.03     1068.09     13.15 o 
   6   7   3      112.70       86.66      3.09 o 
   7   7   3      341.70      369.87      7.85 o 
   8   7   3        5.29        0.70      2.29 o 
   9   7   3       21.32       16.50      4.37 o 
  10   7   3       90.56      105.23      5.90 o 
 -10   8   3       27.08       32.37      4.55 o 
  -9   8   3       17.07       11.26      2.54 o 
  -8   8   3      103.62       77.05      3.83 o 
  -7   8   3      221.88      211.76      5.31 o 
  -6   8   3      135.32       88.52      3.00 o 
  -5   8   3       67.42       52.50      1.99 o 
  -4   8   3      577.95      520.43      6.37 o 
  -3   8   3       15.55        8.04      0.90 o 
  -2   8   3      261.64      266.98      3.71 o 
  -1   8   3      719.70      867.98      9.01 o 
   0   8   3      690.26      713.28      7.57 o 
   1   8   3       30.88       33.91      1.51 o 
   2   8   3     5308.97     6022.02     62.20 o 
   3   8   3        4.54        2.88      0.75 o 
   4   8   3      234.91      208.67      5.36 o 
   5   8   3      199.28      208.85      4.35 o 
   6   8   3      293.94      278.95      6.51 o 
   7   8   3      125.41      116.43      8.93 o 
   8   8   3       72.17       70.99      4.26 o 
   9   8   3      177.57      179.48      7.51 o 
  10   8   3        1.12        2.06      3.64 o 
 -10   9   3       44.67       38.63      3.77 o 
  -9   9   3        2.58       -0.70      2.27 o 
  -8   9   3        4.15        1.01      1.91 o 
  -7   9   3       35.99       23.58      3.51 o 
  -6   9   3      558.00      513.46      8.47 o 
  -5   9   3      459.55      502.80      6.52 o 
  -4   9   3      276.54      255.46      3.99 o 
  -3   9   3     1164.24     1246.21     12.72 o 
  -2   9   3       41.17       26.02      1.28 o 
  -1   9   3      784.93      763.81      8.23 o 
   0   9   3      683.71      773.33      8.25 o 
   1   9   3       48.19       61.65      2.02 o 
   2   9   3        0.76       -0.85      0.85 o 
   3   9   3      131.38      138.92      2.54 o 
   4   9   3        2.31        1.53      1.44 o 
   5   9   3       10.82        3.93      1.69 o 
   6   9   3       47.93       20.79      3.42 o 
   7   9   3        2.83        1.06      2.01 o 
   8   9   3       78.07       55.71      4.36 o 
   9   9   3       52.94       39.86      5.35 o 
  10   9   3        4.58       -0.81      5.61 o 
 -10  10   3       15.81       13.59      4.39 o 
  -9  10   3       13.16       10.36      2.76 o 
  -8  10   3      126.42      147.58      4.90 o 
  -7  10   3        3.87        1.00      1.79 o 
  -6  10   3       25.63       30.26      2.15 o 
  -5  10   3      160.54      171.85      3.81 o 
  -4  10   3     1570.09     1682.65     16.89 o 
  -3  10   3      480.49      514.13      6.39 o 
  -2  10   3      285.82      302.52      4.29 o 
  -1  10   3        4.81        5.14      1.27 o 
   0  10   3      816.79      848.12      9.05 o 
   1  10   3      393.66      346.75      5.34 o 
   2  10   3       13.70       13.92      1.71 o 
   3  10   3      669.14      762.13     11.48 o 
   4  10   3        0.12       -1.31      1.32 o 
   5  10   3       42.63       20.80      2.38 o 
   6  10   3      853.72      919.26     14.42 o 
   7  10   3       43.04       33.73      3.09 o 
   8  10   3      356.95      399.75      9.49 o 
   9  10   3       53.75       49.30      5.06 o 
 -10  11   3       37.50       37.51      4.75 o 
  -9  11   3       26.00       20.24      4.34 o 
  -8  11   3       15.49       11.85      2.50 o 
  -7  11   3       23.22       12.66      2.25 o 
  -6  11   3       94.54       53.91      3.82 o 
  -5  11   3     1492.05     1524.65     17.57 o 
  -4  11   3     1979.06     2144.09     24.72 o 
  -3  11   3      567.86      639.85      8.99 o 
  -2  11   3      386.01      358.53      4.95 o 
  -1  11   3      234.74      192.08      3.23 o 
   0  11   3      166.89      143.62      2.60 o 
   1  11   3       69.54       65.72      2.28 o 
   2  11   3      628.51      676.06      9.01 o 
   3  11   3      144.61      161.35      4.43 o 
   4  11   3     1511.08     1686.13     22.17 o 
   5  11   3      346.04      311.38      7.02 o 
   6  11   3       15.92       10.41      2.32 o 
   7  11   3       93.26       75.53      7.25 o 
   8  11   3      126.46      130.20      5.75 o 
   9  11   3        7.17        9.49      3.71 o 
 -10  12   3       23.69       16.27      4.25 o 
  -9  12   3       17.73       15.59      3.53 o 
  -8  12   3        9.06        5.95      2.79 o 
  -7  12   3       55.20       54.93      3.50 o 
  -6  12   3       22.73        7.39      1.93 o 
  -5  12   3       29.70       20.68      2.23 o 
  -4  12   3      228.30      207.29      3.88 o 
  -3  12   3      365.22      360.87      5.25 o 
  -2  12   3       33.52       19.56      1.40 o 
  -1  12   3       76.75       79.13      2.16 o 
   0  12   3       29.94       18.83      1.35 o 
   1  12   3        4.50        0.26      1.08 o 
   2  12   3     1272.01     1436.09     16.58 o 
   3  12   3      395.48      417.69      7.86 o 
   4  12   3      602.84      562.31      9.92 o 
   5  12   3      523.29      539.24      9.99 o 
   6  12   3       44.03       33.18      3.06 o 
   7  12   3       52.50       42.78      3.62 o 
   8  12   3        5.75        4.36      2.83 o 
   9  12   3        4.42        1.14      3.40 o 
  -9  13   3      214.77      254.72      8.64 o 
  -8  13   3      252.10      265.94      8.25 o 
  -7  13   3        0.42        0.10      2.35 o 
  -6  13   3      377.55      376.84      9.95 o 
  -5  13   3        9.79        7.30      1.60 o 
  -4  13   3       40.43       25.43      1.80 o 
  -3  13   3      246.05      284.46      8.03 o 
  -2  13   3      340.83      328.40      4.96 o 
  -1  13   3      287.70      300.94      4.55 o 
   0  13   3       10.83        6.46      1.43 o 
   1  13   3       36.97       22.27      1.79 o 
   2  13   3      536.25      496.09      7.54 o 
   3  13   3        0.06       -0.22      1.53 o 
   4  13   3        4.52        4.84      1.88 o 
   5  13   3      129.02      127.96      5.57 o 
   6  13   3      313.05      289.93      7.26 o 
   7  13   3       13.25        8.45      2.70 o 
   8  13   3       10.41        3.81      3.00 o 
   9  13   3       13.09       10.55      5.39 o 
  -9  14   3      175.52      206.00      8.06 o 
  -8  14   3        7.38        3.35      3.05 o 
  -7  14   3       48.04       43.73      4.59 o 
  -6  14   3      109.12      126.39      5.42 o 
  -5  14   3       66.04       54.23      3.72 o 
  -4  14   3      205.93      199.56      5.38 o 
  -3  14   3       29.70       19.40      1.62 o 
  -2  14   3      520.82      502.38      6.72 o 
  -1  14   3      396.18      342.01      7.85 o 
   0  14   3      705.22      720.21      9.76 o 
   1  14   3       95.66       86.68      3.89 o 
   2  14   3     1751.46     1867.42     31.52 o 
   3  14   3      268.41      245.67      6.00 o 
   4  14   3      172.55      164.55      5.07 o 
   5  14   3      123.31      108.88      5.39 o 
   6  14   3       55.53       41.66      3.51 o 
   7  14   3        7.09        5.09      2.77 o 
   8  14   3        2.26       -0.03      3.18 o 
  -9  15   3        1.09        1.29      3.76 o 
  -8  15   3      156.01      178.69      7.38 o 
  -7  15   3        4.63        0.56      2.99 o 
  -6  15   3       19.48       14.00      2.83 o 
  -5  15   3      427.45      486.16     15.76 o 
  -4  15   3      252.49      242.45      5.62 o 
  -3  15   3      178.50      181.01      3.80 o 
  -2  15   3      835.44      895.33     12.37 o 
  -1  15   3      251.08      218.26      4.63 o 
   0  15   3      213.37      201.10      4.83 o 
   1  15   3        9.15        5.45      1.52 o 
   2  15   3       96.40       79.26      3.69 o 
   3  15   3      247.94      214.76      5.72 o 
   4  15   3        5.33        0.26      1.97 o 
   5  15   3        5.99        2.67      2.21 o 
   6  15   3       22.43       13.55      3.27 o 
   7  15   3      105.12       91.05      5.15 o 
   8  15   3        8.22       -2.34      3.11 o 
  -8  16   3       19.94       15.08      4.32 o 
  -7  16   3      128.59      135.39      6.84 o 
  -6  16   3       14.21        9.02      2.90 o 
  -5  16   3      421.47      480.68     10.72 o 
  -4  16   3      177.45      167.56      7.30 o 
  -3  16   3      230.05      211.76      6.79 o 
  -2  16   3      478.18      482.29      7.72 o 
  -1  16   3      373.06      354.71     12.13 o 
   0  16   3        5.44        2.24      1.49 o 
   1  16   3      705.40      705.64     10.13 o 
   2  16   3       58.25       49.31      3.24 o 
   3  16   3       31.12       24.11      2.68 o 
   4  16   3      156.24      137.13      4.97 o 
   5  16   3       23.82       14.22      2.74 o 
   6  16   3       28.50       16.55      3.05 o 
   7  16   3        2.07       -0.06      3.00 o 
   8  16   3        5.92        4.66      4.62 o 
  -8  17   3       35.68       40.31      5.73 o 
  -7  17   3        0.02       -0.47      3.15 o 
  -6  17   3        1.21       -1.17      3.17 o 
  -5  17   3      368.60      399.68     12.50 o 
  -4  17   3        9.98        7.31      3.24 o 
  -3  17   3       55.37       34.48      2.80 o 
  -2  17   3      109.61       83.74      7.46 o 
  -1  17   3       19.03        8.98      2.05 o 
   0  17   3      213.67      199.85      4.77 o 
   1  17   3       14.60        7.39      1.83 o 
   2  17   3       44.35       35.88      3.25 o 
   3  17   3      411.25      440.62      9.64 o 
   4  17   3       91.95       80.54      4.30 o 
   5  17   3        8.66        9.94      2.71 o 
   6  17   3       24.57       13.88      3.18 o 
   7  17   3      236.34      288.77      8.23 o 
  -7  18   3        0.06       -2.68      4.97 o 
  -6  18   3        2.71       -0.96      3.78 o 
  -5  18   3      515.35      686.46     17.97 o 
  -4  18   3      193.25      195.13      8.45 o 
  -3  18   3        8.83        4.14      2.50 o 
  -2  18   3       18.83        8.72      2.23 o 
  -1  18   3      109.47      118.13      6.52 o 
   0  18   3       13.63        8.78      1.97 o 
   1  18   3       18.11       11.37      2.36 o 
   2  18   3      174.00      159.20      5.18 o 
   3  18   3      734.84      776.93     13.20 o 
   4  18   3        2.93       -0.23      2.47 o 
   5  18   3       48.61       33.66      4.54 o 
   6  18   3      163.85      178.16      6.61 o 
   7  18   3       57.61       48.00      6.45 o 
  -6  19   3       73.79       75.36      7.03 o 
  -5  19   3      112.62      125.07      8.03 o 
  -4  19   3        0.86        0.65      3.20 o 
  -3  19   3        9.66        4.94      3.14 o 
  -2  19   3        1.22       -0.42      2.03 o 
  -1  19   3       27.65       16.36      2.93 o 
   0  19   3       91.19       87.15      4.25 o 
   1  19   3      125.15      117.78      7.53 o 
   2  19   3       41.82       30.65      3.21 o 
   3  19   3       17.72       10.11      2.67 o 
   4  19   3        7.22        3.08      2.69 o 
   5  19   3      100.85       97.15      6.34 o 
   6  19   3       18.35       12.29      3.51 o 
  -5  20   3      143.33      176.38      9.37 o 
  -4  20   3        8.16        6.35      3.81 o 
  -3  20   3        0.16       -3.37      3.37 o 
  -2  20   3      223.07      245.97      6.58 o 
  -1  20   3      657.70      713.20     12.31 o 
   0  20   3       43.28       31.57      3.13 o 
   1  20   3       37.94       36.94      5.68 o 
   2  20   3        0.08       -1.51      2.97 o 
   3  20   3       48.91       38.03      4.24 o 
   4  20   3        8.36        6.69      3.04 o 
   5  20   3        1.69       -1.68      3.04 o 
  -5  21   3       22.05       20.77      5.32 o 
  -4  21   3        2.27        3.51      4.01 o 
  -3  21   3        0.00        5.10      3.93 o 
  -2  21   3      254.22      298.33     14.01 o 
  -1  21   3       99.89      108.22      7.49 o 
   0  21   3       13.80        8.95      3.09 o 
   1  21   3      123.87      116.21      6.05 o 
   2  21   3      151.17      179.87      9.17 o 
   3  21   3       53.18       63.59      5.16 o 
   4  21   3       46.20       58.51      5.50 o 
  -4  22   3        3.83        7.62      6.57 o 
  -3  22   3        0.66       -0.52      4.21 o 
  -2  22   3      195.36      218.87     12.53 o 
  -1  22   3        0.60       -3.21      3.21 o 
   0  22   3       15.04       17.04      3.62 o 
   1  22   3       30.67       25.13      4.10 o 
   2  22   3       64.80       92.12      6.50 o 
   3  22   3       38.56       37.02      6.28 o 
  -2  23   3       62.42       59.31      8.28 o 
  -1  23   3        1.58        3.97      5.90 o 
   0  23   3       18.12       23.10      4.16 o 
   1  23   3       11.95        8.35      3.87 o 
   2  23   3       12.26       11.21      4.11 o 
 -10   0   4       39.54       48.68      7.20 o 
  -8   0   4        3.05        2.44      1.95 o 
  -6   0   4       16.13       15.95      2.19 o 
  -4   0   4     4096.64     4590.23     58.27 o 
  -2   0   4     1969.36     2064.62     28.03 o 
   0   0   4     1317.02     1414.92     18.84 o 
   2   0   4     1634.78     1611.48     21.82 o 
   4   0   4     2051.64     2183.72     36.33 o 
   6   0   4      839.88      896.97     29.23 o 
   8   0   4      402.14      433.92     12.57 o 
  10   0   4       67.53       67.55      6.60 o 
 -11   1   4       19.05       11.49      4.39 o 
 -10   1   4        1.77       -0.06      3.04 o 
  -9   1   4        0.11       -0.81      2.65 o 
  -8   1   4      150.99      135.42      4.41 o 
  -7   1   4      570.39      598.67      7.59 o 
  -6   1   4      275.44      256.13      4.08 o 
  -5   1   4      200.60      230.58      3.55 o 
  -4   1   4     4128.83     4879.46     43.70 o 
  -3   1   4       41.99       43.53      1.36 o 
  -2   1   4        3.88       11.46      1.35 o 
  -1   1   4     1753.58     1863.25     17.12 o 
   0   1   4       17.22        8.71      0.92 o 
   1   1   4     9533.10    10254.76     91.16 o 
   2   1   4       20.68        2.38      0.68 o 
   3   1   4      439.61      470.42      5.64 o 
   4   1   4      134.33      130.45      2.73 o 
   5   1   4      953.20     1038.58     12.07 o 
   6   1   4      228.18      208.75      4.40 o 
   7   1   4      433.22      459.18      8.97 o 
   8   1   4       98.54      104.24      4.98 o 
   9   1   4        3.94        3.69      2.54 o 
  10   1   4       42.75       49.04      4.28 o 
 -11   2   4       86.68       96.51      7.29 o 
 -10   2   4       69.94       72.63      5.95 o 
  -9   2   4       11.95        8.14      3.62 o 
  -8   2   4      101.17       91.07      3.83 o 
  -7   2   4      612.87      603.22      7.66 o 
  -6   2   4        1.15       -0.89      0.91 o 
  -5   2   4      990.24     1145.66     11.79 o 
  -4   2   4     4992.52     5608.84     49.97 o 
  -3   2   4      436.10      447.46      5.04 o 
  -2   2   4     1462.56     1637.65     16.86 o 
  -1   2   4        2.46        5.45      0.74 o 
   0   2   4       46.97       39.91      2.58 o 
   1   2   4     8209.04     8907.07     78.06 o 
   2   2   4     2690.40     2966.69     38.03 o 
   3   2   4       96.55      104.16      2.11 o 
   4   2   4      667.49      761.61      9.38 o 
   5   2   4        8.67        5.05      1.10 o 
   6   2   4       11.48        5.13      1.36 o 
   7   2   4       22.20       15.05      2.24 o 
   8   2   4      404.24      448.30     11.73 o 
   9   2   4       63.68       63.63      4.16 o 
  10   2   4       53.85       55.23      6.35 o 
 -11   3   4       40.55       44.53      6.82 o 
 -10   3   4        0.16       -1.16      3.07 o 
  -9   3   4        4.82       -0.14      1.98 o 
  -8   3   4        7.09        7.86      1.98 o 
  -7   3   4      379.48      382.50      5.60 o 
  -6   3   4      447.29      399.01      5.46 o 
  -5   3   4      687.44      739.48      8.24 o 
  -4   3   4      564.19      615.04      6.83 o 
  -3   3   4      737.27      784.94      8.05 o 
  -2   3   4     1231.18     1397.73     14.66 o 
  -1   3   4      754.72      732.44      8.02 o 
   0   3   4       67.83       53.76      1.24 o 
   1   3   4      424.37      393.61      4.96 o 
   2   3   4       52.78       51.72      2.19 o 
   3   3   4     5212.50     5840.68     68.42 o 
   4   3   4     1455.72     1664.88     16.38 o 
   5   3   4      807.85      911.58     11.46 o 
   6   3   4        9.25        9.32      4.44 o 
   7   3   4        8.50        5.10      1.89 o 
   8   3   4       16.57       12.32      2.48 o 
   9   3   4        0.88        1.51      2.50 o 
  10   3   4       16.50       18.98      4.23 o 
 -11   4   4       35.62       39.22      5.53 o 
 -10   4   4        0.49        1.06      3.19 o 
  -9   4   4      124.73      108.19      4.57 o 
  -8   4   4      335.67      324.93      6.89 o 
  -7   4   4      838.66      837.15     10.81 o 
  -6   4   4      209.62      171.34      3.26 o 
  -5   4   4        4.56        1.10      0.81 o 
  -4   4   4       12.35        1.18      0.67 o 
  -3   4   4     2535.95     2957.25     30.35 o 
  -2   4   4      131.47       95.20      2.00 o 
  -1   4   4      341.18      379.81      4.89 o 
   0   4   4     1588.76     1826.33     17.01 o 
   1   4   4      339.99      316.21      4.61 o 
   2   4   4      923.58      985.32      9.46 o 
   3   4   4     1819.84     2069.29     22.25 o 
   4   4   4      472.07      449.94      8.82 o 
   5   4   4      186.45      189.77      4.12 o 
   6   4   4      143.52      118.92      3.44 o 
   7   4   4       61.58       64.53      3.08 o 
   8   4   4       60.45       55.41      5.21 o 
   9   4   4        0.01       -1.51      2.84 o 
  10   4   4       81.30      101.95      6.55 o 
 -11   5   4      194.71      228.03      9.77 o 
 -10   5   4        3.11        1.80      3.43 o 
  -9   5   4      122.10      122.74      4.84 o 
  -8   5   4      277.29      258.36      6.07 o 
  -7   5   4       18.65        7.12      1.69 o 
  -6   5   4      498.52      487.26      6.33 o 
  -5   5   4      622.35      594.83      7.05 o 
  -4   5   4      672.29      696.39      7.65 o 
  -3   5   4       14.32       14.06      1.03 o 
  -2   5   4      138.60      127.55      2.07 o 
  -1   5   4       13.93       11.18      0.73 o 
   0   5   4       98.99      113.64      2.37 o 
   1   5   4     3257.51     3618.43     35.98 o 
   2   5   4     2029.70     2243.30     21.02 o 
   3   5   4      739.93      892.87     10.65 o 
   4   5   4       21.18       15.68      1.42 o 
   5   5   4       24.27       18.38      1.64 o 
   6   5   4      401.62      388.00      7.58 o 
   7   5   4       16.76       14.03      2.14 o 
   8   5   4       37.57       32.01      3.05 o 
   9   5   4      205.32      219.17      7.88 o 
  10   5   4       56.14       59.89      8.78 o 
 -11   6   4        7.09        1.42      4.07 o 
 -10   6   4        0.76       -1.68      3.32 o 
  -9   6   4       58.23       64.15      3.79 o 
  -8   6   4      638.29      644.98     10.85 o 
  -7   6   4      125.39       98.63      3.71 o 
  -6   6   4      179.17      157.50      3.18 o 
  -5   6   4       50.80       32.25      1.70 o 
  -4   6   4       19.43        9.38      0.94 o 
  -3   6   4     6839.94     7515.06     66.42 o 
  -2   6   4      469.13      508.50      5.71 o 
  -1   6   4     1249.18     1277.58     12.40 o 
   0   6   4      491.44      605.08      7.38 o 
   1   6   4        2.60        0.09      0.66 o 
   2   6   4     2234.12     2538.43     23.62 o 
   3   6   4       93.45       82.43      3.00 o 
   4   6   4     2407.43     2666.36     33.69 o 
   5   6   4      108.19       78.92      2.72 o 
   6   6   4      288.56      274.62      5.33 o 
   7   6   4       44.50       35.33      3.05 o 
   8   6   4      110.87      130.39      6.33 o 
   9   6   4        0.88        3.93      3.31 o 
  10   6   4        0.13       -3.28      3.49 o 
 -11   7   4      216.81      270.77     14.91 o 
 -10   7   4       51.48       45.73      4.45 o 
  -9   7   4       54.59       46.87      3.55 o 
  -8   7   4       56.68       38.80      2.91 o 
  -7   7   4      166.90      188.78      4.93 o 
  -6   7   4      759.14      799.08      9.30 o 
  -5   7   4      638.40      723.82      8.35 o 
  -4   7   4      359.07      363.92      5.09 o 
  -3   7   4       78.62       74.22      1.98 o 
  -2   7   4       11.25        9.33      0.86 o 
  -1   7   4       46.96       50.31      2.98 o 
   0   7   4     1617.50     1834.19     19.28 o 
   1   7   4      196.31      159.93      4.52 o 
   2   7   4     1118.67     1220.39     13.81 o 
   3   7   4      386.07      372.06      4.74 o 
   4   7   4       62.27       52.34      2.13 o 
   5   7   4      318.80      338.94      5.82 o 
   6   7   4      690.12      811.11     11.82 o 
   7   7   4      325.65      341.85      7.65 o 
   8   7   4      179.80      169.56      6.68 o 
   9   7   4       28.63       30.81      5.86 o 
  10   7   4       25.63       19.39      4.65 o 
 -10   8   4       31.08       25.69      3.45 o 
  -9   8   4        1.02       -1.17      2.16 o 
  -8   8   4        0.34       -1.78      1.78 o 
  -7   8   4      178.04      168.83      4.75 o 
  -6   8   4       18.29        3.75      1.30 o 
  -5   8   4        0.00       -0.36      0.93 o 
  -4   8   4        0.83       -0.12      0.83 o 
  -3   8   4       14.90       15.54      1.64 o 
  -2   8   4       55.58       63.15      1.70 o 
  -1   8   4      164.43      222.60      3.21 o 
   0   8   4     1965.23     2228.26     23.19 o 
   1   8   4     1283.56     1427.73     15.70 o 
   2   8   4     1128.61     1246.78     15.02 o 
   3   8   4      104.23       86.88      3.14 o 
   4   8   4     1317.92     1406.52     18.84 o 
   5   8   4       39.82       17.71      2.22 o 
   6   8   4      209.28      162.75      5.92 o 
   7   8   4      300.70      288.64      7.11 o 
   8   8   4       23.88       21.26      3.02 o 
   9   8   4        4.14        1.54      3.44 o 
  10   8   4        2.92        4.95      7.62 o 
 -10   9   4      111.70      142.84      6.07 o 
  -9   9   4        0.02       -0.68      2.37 o 
  -8   9   4       36.92       34.08      2.91 o 
  -7   9   4      598.52      623.11     10.51 o 
  -6   9   4        8.33        3.30      1.51 o 
  -5   9   4        6.80        1.77      1.03 o 
  -4   9   4      483.02      502.69      6.33 o 
  -3   9   4        1.79       -0.20      0.78 o 
  -2   9   4     3880.53     4360.21     39.54 o 
  -1   9   4       69.89       68.95      1.71 o 
   0   9   4       95.20       91.00      3.16 o 
   1   9   4       91.83       93.67      2.43 o 
   2   9   4      893.45      941.41     11.38 o 
   3   9   4        0.78        1.76      1.37 o 
   4   9   4      151.23      115.31      4.75 o 
   5   9   4        5.03        1.44      1.68 o 
   6   9   4      454.25      441.85      8.90 o 
   7   9   4        2.21        0.22      2.46 o 
   8   9   4       32.92       19.89      3.14 o 
   9   9   4        0.02        2.15      3.30 o 
 -10  10   4      131.96      135.95      7.16 o 
  -9  10   4        6.20        3.69      2.54 o 
  -8  10   4        0.17        1.09      2.00 o 
  -7  10   4       42.74       29.32      2.69 o 
  -6  10   4      109.82       95.25      3.62 o 
  -5  10   4      386.30      346.91      5.18 o 
  -4  10   4      197.36      170.25      3.24 o 
  -3  10   4       36.82       27.32      2.05 o 
  -2  10   4        1.43        0.55      0.79 o 
  -1  10   4      648.86      686.98      8.92 o 
   0  10   4      290.63      335.31      5.28 o 
   1  10   4      844.77      807.32     10.06 o 
   2  10   4       15.44       10.91      1.30 o 
   3  10   4      166.15      149.52      4.31 o 
   4  10   4        1.47        1.20      1.57 o 
   5  10   4       20.96        4.04      1.87 o 
   6  10   4       14.67       11.92      2.37 o 
   7  10   4       15.26        6.21      2.45 o 
   8  10   4        3.30       -1.87      2.63 o 
   9  10   4       60.28       74.25      5.97 o 
 -10  11   4        0.49        0.04      3.75 o 
  -9  11   4       31.21       31.11      3.36 o 
  -8  11   4       53.41       57.02      3.80 o 
  -7  11   4      480.31      512.90      9.49 o 
  -6  11   4      482.83      513.08      9.08 o 
  -5  11   4      814.58      763.75     10.26 o 
  -4  11   4      115.50      101.53      2.59 o 
  -3  11   4       92.17       68.92      2.13 o 
  -2  11   4        1.95        1.65      0.91 o 
  -1  11   4      514.21      544.93      6.59 o 
   0  11   4      120.36      107.56      4.13 o 
   1  11   4      228.39      250.14      6.29 o 
   2  11   4     1660.74     1818.92     20.21 o 
   3  11   4      370.15      340.35      6.96 o 
   4  11   4        2.65        2.37      1.72 o 
   5  11   4       36.15       24.70      4.65 o 
   6  11   4        7.54       -0.14      2.11 o 
   7  11   4      204.59      195.44      6.15 o 
   8  11   4      341.06      396.77      9.40 o 
   9  11   4      170.58      212.20     10.10 o 
  -9  12   4        6.03        2.58      3.28 o 
  -8  12   4      187.56      206.14      6.27 o 
  -7  12   4        0.43       -0.88      1.93 o 
  -6  12   4      125.34      112.04      4.27 o 
  -5  12   4       44.63       45.83      3.26 o 
  -4  12   4      134.10      109.10      2.84 o 
  -3  12   4        1.04        1.61      1.12 o 
  -2  12   4        4.57        6.56      1.12 o 
  -1  12   4      319.69      320.61      4.62 o 
   0  12   4      207.79      220.06      4.29 o 
   1  12   4       30.32       32.41      1.95 o 
   2  12   4      149.40      137.34      3.46 o 
   3  12   4      455.87      424.18      8.17 o 
   4  12   4        3.01        0.56      1.68 o 
   5  12   4        9.95        1.63      1.89 o 
   6  12   4      518.19      586.04     11.13 o 
   7  12   4       82.13       70.31      4.46 o 
   8  12   4        0.01       -1.96      3.02 o 
   9  12   4        0.38       -1.05      7.46 o 
  -9  13   4        3.32       -0.37      3.61 o 
  -8  13   4       42.67       50.81      9.05 o 
  -7  13   4       16.71       13.71      3.34 o 
  -6  13   4      152.74      150.48      4.77 o 
  -5  13   4       25.68       20.19      2.33 o 
  -4  13   4      647.48      665.17      8.41 o 
  -3  13   4      976.01     1103.61     12.18 o 
  -2  13   4       16.28       16.24      1.41 o 
  -1  13   4      392.03      422.43      9.78 o 
   0  13   4     1580.51     1570.57     17.93 o 
   1  13   4      205.62      176.45      3.70 o 
   2  13   4      228.53      228.95      4.72 o 
   3  13   4      146.74      137.34      6.36 o 
   4  13   4       68.15       46.45      3.25 o 
   5  13   4       23.48       18.44      2.51 o 
   6  13   4       14.82       10.49      2.66 o 
   7  13   4       59.17       46.60      5.71 o 
   8  13   4       38.17       32.78      3.98 o 
  -9  14   4       73.02      103.64      6.38 o 
  -8  14   4       39.98       39.37      4.24 o 
  -7  14   4      118.01      115.72      5.85 o 
  -6  14   4      142.74      148.46      5.71 o 
  -5  14   4       55.06       44.17      3.02 o 
  -4  14   4      246.37      247.88      5.13 o 
  -3  14   4       18.97       10.78      1.45 o 
  -2  14   4      128.46      108.18      3.20 o 
  -1  14   4      343.13      301.04      5.50 o 
   0  14   4      170.61      171.08      3.99 o 
   1  14   4      200.98      199.11      4.43 o 
   2  14   4      235.36      233.59      8.52 o 
   3  14   4       99.52       87.65      6.88 o 
   4  14   4        7.93        4.37      2.26 o 
   5  14   4      403.63      414.13      8.97 o 
   6  14   4       38.58       27.38      3.32 o 
   7  14   4      218.50      254.48      8.70 o 
   8  14   4        8.86        4.04      3.51 o 
  -8  15   4      196.44      240.39      8.15 o 
  -7  15   4      236.68      267.95      8.16 o 
  -6  15   4       36.56       25.49      3.24 o 
  -5  15   4       58.21       57.29      7.38 o 
  -4  15   4      301.13      293.13      7.77 o 
  -3  15   4       66.57       52.03      2.70 o 
  -2  15   4      317.14      313.19      5.78 o 
  -1  15   4      440.23      549.95     13.56 o 
   0  15   4        1.00        1.11      1.45 o 
   1  15   4      205.23      175.70      4.29 o 
   2  15   4       41.32       30.70      2.77 o 
   3  15   4      446.00      465.00      9.11 o 
   4  15   4      428.12      442.41      9.16 o 
   5  15   4       36.66       26.87      3.67 o 
   6  15   4       29.78       14.38      3.03 o 
   7  15   4      367.03      437.68     10.13 o 
   8  15   4       48.52       53.76      5.48 o 
  -8  16   4      178.81      186.51      7.68 o 
  -7  16   4        6.72        2.43      3.08 o 
  -6  16   4        1.77       -1.97      2.56 o 
  -5  16   4       17.36       14.13      3.31 o 
  -4  16   4       40.51       30.48      3.84 o 
  -3  16   4        0.00       -1.84      1.85 o 
  -2  16   4        0.15        0.13      1.54 o 
  -1  16   4     2731.20     2970.40     31.92 o 
   0  16   4       82.04       55.76      2.85 o 
   1  16   4        9.35        4.45      1.67 o 
   2  16   4       16.21       12.41      2.29 o 
   3  16   4       99.36       72.95      5.13 o 
   4  16   4        2.29       -2.18      2.18 o 
   5  16   4      240.46      258.85      7.17 o 
   6  16   4       20.18       13.41      3.05 o 
   7  16   4       71.52       66.90      7.84 o 
  -8  17   4       72.94       72.03     10.28 o 
  -7  17   4       49.16       36.13      5.45 o 
  -6  17   4      165.69      187.93      9.05 o 
  -5  17   4       10.00        1.51      3.14 o 
  -4  17   4        5.96        0.54      2.93 o 
  -3  17   4        0.87        2.34      2.45 o 
  -2  17   4        6.75        4.55      1.78 o 
  -1  17   4      379.92      407.94      8.45 o 
   0  17   4      373.34      366.67      6.83 o 
   1  17   4        3.30        0.81      1.93 o 
   2  17   4      104.95       82.60      6.03 o 
   3  17   4       14.55       13.18      2.55 o 
   4  17   4        2.49       -0.66      2.26 o 
   5  17   4       21.54       13.33      3.07 o 
   6  17   4        0.26       -2.83      2.83 o 
   7  17   4      187.52      219.33      7.46 o 
  -7  18   4       40.60       43.67      5.81 o 
  -6  18   4      155.58      180.33      8.82 o 
  -5  18   4      119.69      130.15      7.91 o 
  -4  18   4      389.64      403.22     12.56 o 
  -3  18   4        1.70        4.52      2.99 o 
  -2  18   4      224.62      214.55      5.73 o 
  -1  18   4       12.80        3.67      2.02 o 
   0  18   4       10.41        8.67      1.98 o 
   1  18   4       34.55       24.88      2.81 o 
   2  18   4        3.44        0.65      2.25 o 
   3  18   4       92.70       87.93      5.83 o 
   4  18   4        1.07       -0.25      2.56 o 
   5  18   4       98.89       95.85      5.71 o 
   6  18   4        4.55        7.54      3.49 o 
  -6  19   4       77.81       86.12      7.44 o 
  -5  19   4      176.07      201.03     11.84 o 
  -4  19   4       90.82       88.60      6.71 o 
  -3  19   4       83.32       64.73      6.00 o 
  -2  19   4        0.00       -1.76      2.60 o 
  -1  19   4       17.61        5.57      2.28 o 
   0  19   4       26.50       17.68      2.43 o 
   1  19   4       39.70       34.79      3.34 o 
   2  19   4        1.91       -1.25      2.39 o 
   3  19   4        4.99       -1.71      2.64 o 
   4  19   4        0.08        0.29      2.68 o 
   5  19   4       31.65       25.75      3.70 o 
   6  19   4       43.54       40.76      5.90 o 
  -5  20   4       25.20       19.92      4.81 o 
  -4  20   4        0.00        1.47      3.50 o 
  -3  20   4       17.17       15.85      4.09 o 
  -2  20   4      132.80      140.99      6.63 o 
  -1  20   4       40.13       40.14      3.44 o 
   0  20   4        2.27       -2.59      2.59 o 
   1  20   4      136.02      142.69      6.18 o 
   2  20   4       34.28       29.61      4.74 o 
   3  20   4       16.19       13.67      2.99 o 
   4  20   4       58.40       48.90      4.27 o 
   5  20   4       18.76       15.74      3.67 o 
  -5  21   4       38.47       33.32      7.96 o 
  -4  21   4        2.13        1.40      4.03 o 
  -3  21   4        7.15       -0.26      7.62 o 
  -2  21   4       89.61      107.10      9.20 o 
  -1  21   4       16.17       20.15      4.11 o 
   0  21   4        7.61        1.84      4.86 o 
   1  21   4       15.15       11.84      3.40 o 
   2  21   4        3.28       -1.61      3.11 o 
   3  21   4       79.71       80.42      5.80 o 
   4  21   4       13.09        8.72      3.82 o 
  -4  22   4      157.41      189.09     14.88 o 
  -3  22   4       25.84       28.43      5.36 o 
  -2  22   4       86.99       99.44      7.44 o 
  -1  22   4      108.45      117.47      6.47 o 
   0  22   4      523.02      662.29     28.53 o 
   1  22   4       17.44        9.04      3.64 o 
   2  22   4       64.12       69.18      5.56 o 
   3  22   4        4.37        0.92      4.27 o 
  -2  23   4       83.64      111.41     11.68 o 
  -1  23   4       43.46       29.92      5.58 o 
   0  23   4      114.32      136.80      8.97 o 
   1  23   4       15.26        1.78      3.98 o 
 -11   0   5       12.28       11.55      6.06 o 
  -9   0   5       42.76       29.32      5.68 o 
  -7   0   5       70.41       50.36      3.72 o 
  -5   0   5        0.01       -0.10      1.12 o 
  -3   0   5      978.57     1229.12     26.09 o 
  -1   0   5     1064.66     1179.88     16.14 o 
   1   0   5     7068.55     8077.86    133.57 o 
   3   0   5     3140.58     3655.73     47.51 o 
   5   0   5      693.76      665.36     11.40 o 
   7   0   5      161.02      164.10      7.15 o 
   9   0   5       34.99       32.25      5.13 o 
 -11   1   5       20.28       19.73      4.73 o 
 -10   1   5      126.53      142.09      7.55 o 
  -9   1   5      190.13      215.67      8.38 o 
  -8   1   5       51.52       37.96      2.63 o 
  -7   1   5      684.02      691.48      9.37 o 
  -6   1   5     2023.54     2281.66     22.05 o 
  -5   1   5       50.83       24.92      2.08 o 
  -4   1   5     1500.24     1667.97     16.88 o 
  -3   1   5      669.25      705.91      7.40 o 
  -2   1   5     3587.71     3966.69     35.56 o 
  -1   1   5     2878.40     3243.93     29.30 o 
   0   1   5       38.46       17.57      1.55 o 
   1   1   5       93.55       88.45      2.25 o 
   2   1   5        0.26       -0.15      0.64 o 
   3   1   5      215.66      216.73      3.45 o 
   4   1   5        0.19       -0.84      0.84 o 
   5   1   5       20.22       15.14      1.35 o 
   6   1   5       16.75        7.88      1.84 o 
   7   1   5      289.65      282.10      6.68 o 
   8   1   5      304.79      321.48      8.23 o 
   9   1   5       15.38       10.04      2.79 o 
  10   1   5       13.00       10.95      3.46 o 
 -11   2   5      291.75      375.28     17.17 o 
 -10   2   5       31.87       31.19      4.49 o 
  -9   2   5       77.33       71.06      4.40 o 
  -8   2   5        3.20        1.13      1.48 o 
  -7   2   5      204.77      185.91      4.06 o 
  -6   2   5      424.65      399.04      5.50 o 
  -5   2   5       39.49       32.45      2.29 o 
  -4   2   5      131.59      107.67      2.17 o 
  -3   2   5      668.30      732.11      8.63 o 
  -2   2   5        1.65       -0.20      0.63 o 
  -1   2   5      773.74      744.32      7.66 o 
   0   2   5      496.85      530.62      5.91 o 
   1   2   5      595.15      570.41      6.36 o 
   2   2   5       52.03       27.72      1.24 o 
   3   2   5     1356.66     1433.54     14.36 o 
   4   2   5      720.66      767.05      8.70 o 
   5   2   5       12.38       10.04      1.41 o 
   6   2   5       48.04       37.83      2.62 o 
   7   2   5      863.55      898.60     14.06 o 
   8   2   5       85.29       92.45      4.55 o 
   9   2   5        9.19        8.43      2.78 o 
  10   2   5       17.96       21.15      5.79 o 
 -11   3   5        6.86        1.67      4.11 o 
 -10   3   5        0.89        2.82      3.22 o 
  -9   3   5       36.27       28.70      4.79 o 
  -8   3   5      384.84      393.70      7.72 o 
  -7   3   5      133.21      104.74      4.16 o 
  -6   3   5      155.01      157.43      3.55 o 
  -5   3   5       21.49       21.68      1.31 o 
  -4   3   5      932.21      953.78      9.87 o 
  -3   3   5     9774.67    10865.23    104.32 o 
  -2   3   5      831.28      916.42     10.31 o 
  -1   3   5     2106.92     2326.72     21.45 o 
   0   3   5      195.21      179.77      2.70 o 
   1   3   5     1223.06     1326.23     13.01 o 
   2   3   5      659.13      741.43      8.11 o 
   3   3   5       14.29        3.98      0.84 o 
   4   3   5      729.02      758.41      8.60 o 
   5   3   5      347.88      327.36      5.72 o 
   6   3   5       27.88       15.97      1.81 o 
   7   3   5     1400.21     1604.01     21.83 o 
   8   3   5        6.83        7.46      2.35 o 
   9   3   5        2.09       -3.10      3.10 o 
  10   3   5       28.13       23.67      4.61 o 
 -11   4   5       23.85       22.78      4.79 o 
 -10   4   5       17.35       10.14      3.75 o 
  -9   4   5       19.76       18.80      2.90 o 
  -8   4   5      115.42      108.18      4.05 o 
  -7   4   5       86.22       67.05      2.76 o 
  -6   4   5      312.59      304.21      5.22 o 
  -5   4   5      585.76      573.36      6.81 o 
  -4   4   5       21.96       15.21      0.98 o 
  -3   4   5     1439.76     1824.42     19.18 o 
  -2   4   5        4.24        4.37      0.76 o 
  -1   4   5     3737.95     4094.42     36.78 o 
   0   4   5        4.05        3.17      0.80 o 
   1   4   5      849.97      953.38     12.53 o 
   2   4   5       53.49       44.16      1.39 o 
   3   4   5       23.64        8.91      0.93 o 
   4   4   5        1.54        0.45      1.02 o 
   5   4   5     2032.47     2331.54     25.43 o 
   6   4   5      774.61      813.07     11.08 o 
   7   4   5      132.62      118.96      4.45 o 
   8   4   5       22.19       24.17      2.87 o 
   9   4   5      120.27      140.34     10.10 o 
  10   4   5        0.87        1.86      4.09 o 
 -11   5   5       12.71        6.81      4.24 o 
 -10   5   5       88.95       92.71      9.57 o 
  -9   5   5        7.13        3.43      2.59 o 
  -8   5   5      458.46      464.01      8.72 o 
  -7   5   5       75.12       52.16      2.54 o 
  -6   5   5      157.17      120.60      3.39 o 
  -5   5   5      128.53      140.71      2.74 o 
  -4   5   5      602.21      587.97      9.51 o 
  -3   5   5     1278.48     1411.42     15.36 o 
  -2   5   5      447.99      491.03      6.59 o 
  -1   5   5        6.43        1.87      0.56 o 
   0   5   5      763.69      782.74      8.83 o 
   1   5   5       87.78       75.70      1.67 o 
   2   5   5       37.41       33.90      1.64 o 
   3   5   5      619.00      652.09      6.99 o 
   4   5   5      186.70      174.17      4.44 o 
   5   5   5        0.71        0.09      1.22 o 
   6   5   5      199.22      178.62      4.39 o 
   7   5   5        5.47        3.02      2.10 o 
   8   5   5        0.67       -0.14      2.69 o 
   9   5   5       20.10       18.46      3.89 o 
  10   5   5        2.30       -2.38      4.33 o 
 -11   6   5        2.74       -0.44      6.06 o 
 -10   6   5       27.14       15.02      3.88 o 
  -9   6   5       14.57        5.54      2.42 o 
  -8   6   5      189.95      166.88      4.94 o 
  -7   6   5      108.43       84.99      6.21 o 
  -6   6   5       18.75        7.75      1.48 o 
  -5   6   5        5.45        3.03      0.93 o 
  -4   6   5      451.05      418.28      5.21 o 
  -3   6   5      382.94      430.77      5.16 o 
  -2   6   5      735.82      764.90      9.95 o 
  -1   6   5        0.15        0.30      0.56 o 
   0   6   5     2656.83     2942.06     27.05 o 
   1   6   5       15.59        5.87      0.93 o 
   2   6   5     1272.44     1479.11     13.64 o 
   3   6   5       27.58       11.02      1.39 o 
   4   6   5      239.65      223.25      4.35 o 
   5   6   5      205.48      174.49      5.54 o 
   6   6   5      295.34      263.55      6.37 o 
   7   6   5      200.65      204.91      5.91 o 
   8   6   5       57.48       58.19      4.78 o 
   9   6   5       32.57       33.50      4.36 o 
  10   6   5        2.64       -4.38      4.39 o 
 -10   7   5        1.67        0.18      2.96 o 
  -9   7   5        4.94        4.94      2.39 o 
  -8   7   5      181.69      174.99      5.58 o 
  -7   7   5       56.07       51.97      3.03 o 
  -6   7   5      116.63       77.95      3.40 o 
  -5   7   5      154.59      124.83      3.11 o 
  -4   7   5       22.04       14.58      1.10 o 
  -3   7   5        1.27        1.19      0.66 o 
  -2   7   5     2145.80     2646.65     24.60 o 
  -1   7   5     1883.47     2100.72     19.83 o 
   0   7   5      412.84      453.39      8.90 o 
   1   7   5     1867.26     2256.62     23.90 o 
   2   7   5      166.74      156.73      3.22 o 
   3   7   5      950.04     1033.43     10.92 o 
   4   7   5       14.38        4.20      1.54 o 
   5   7   5      198.94      202.63      7.28 o 
   6   7   5       20.15       22.54      2.63 o 
   7   7   5        0.49        1.18      2.05 o 
   8   7   5       27.61       24.29      3.74 o 
   9   7   5       37.12       36.60      3.95 o 
  10   7   5       11.77        6.98      8.22 o 
 -10   8   5       53.94       53.43      5.56 o 
  -9   8   5      235.54      249.85      6.68 o 
  -8   8   5        5.77        4.34      2.39 o 
  -7   8   5        0.62        0.61      1.99 o 
  -6   8   5       14.27        6.52      1.42 o 
  -5   8   5      355.43      342.08      5.66 o 
  -4   8   5     1554.70     1592.35     15.87 o 
  -3   8   5       61.18       42.76      1.81 o 
  -2   8   5       64.77       57.89      1.65 o 
  -1   8   5        0.08        1.00      0.67 o 
   0   8   5        0.77       -0.09      0.80 o 
   1   8   5       92.07       67.38      2.16 o 
   2   8   5      305.10      337.38      5.66 o 
   3   8   5        0.01       -0.30      1.28 o 
   4   8   5     1150.34     1250.92     17.44 o 
   5   8   5       62.96       44.48      3.09 o 
   6   8   5      238.27      203.94      5.79 o 
   7   8   5       62.44       55.83      3.81 o 
   8   8   5        0.70        0.15      3.05 o 
   9   8   5       91.44       91.90      6.30 o 
 -10   9   5      121.61      156.89      7.05 o 
  -9   9   5       11.12        6.88      2.58 o 
  -8   9   5        0.10       -2.21      2.33 o 
  -7   9   5        2.21        0.04      1.71 o 
  -6   9   5      416.68      400.63      6.65 o 
  -5   9   5       27.32       15.50      1.79 o 
  -4   9   5       78.08       63.83      3.89 o 
  -3   9   5       74.77       68.74      1.94 o 
  -2   9   5      248.10      240.15      3.66 o 
  -1   9   5      418.25      468.85      5.73 o 
   0   9   5       41.34       33.99      1.89 o 
   1   9   5       21.51       10.02      1.63 o 
   2   9   5        0.49        1.84      1.03 o 
   3   9   5      120.43      115.84      4.01 o 
   4   9   5     1491.57     1705.96     22.54 o 
   5   9   5      190.51      146.59      5.74 o 
   6   9   5      203.21      185.39     10.31 o 
   7   9   5       43.47       28.05      3.17 o 
   8   9   5      111.10      128.00      6.83 o 
   9   9   5        6.34        4.55      3.88 o 
 -10  10   5      289.25      383.00     10.45 o 
  -9  10   5        2.46       -1.58      2.52 o 
  -8  10   5        9.43        4.23      2.21 o 
  -7  10   5      142.94      131.41      4.36 o 
  -6  10   5       12.94        4.85      2.09 o 
  -5  10   5      349.53      327.85      5.77 o 
  -4  10   5     1494.01     1574.44     17.91 o 
  -3  10   5       42.71       22.26      1.51 o 
  -2  10   5       79.09       70.74      3.46 o 
  -1  10   5        6.80        1.43      0.78 o 
   0  10   5      128.62       88.11      3.11 o 
   1  10   5       19.97        9.33      1.29 o 
   2  10   5      141.80      124.38      3.11 o 
   3  10   5      461.82      496.89      8.93 o 
   4  10   5      302.74      252.49      6.15 o 
   5  10   5      377.03      346.17      7.70 o 
   6  10   5      129.85      130.60      5.27 o 
   7  10   5        1.12        4.51      2.55 o 
   8  10   5       24.91       18.88      3.38 o 
   9  10   5        0.29       -2.41      3.79 o 
 -10  11   5       52.48       54.73      5.24 o 
  -9  11   5      125.41      122.81      5.53 o 
  -8  11   5      102.03      106.77      4.77 o 
  -7  11   5      245.15      262.58      6.41 o 
  -6  11   5       54.60       33.72      2.68 o 
  -5  11   5      614.55      619.42      8.89 o 
  -4  11   5      994.00     1071.93     13.16 o 
  -3  11   5        0.03       -0.42      0.96 o 
  -2  11   5       26.64       12.68      1.18 o 
  -1  11   5      239.16      168.87      3.00 o 
   0  11   5        0.01        0.13      1.04 o 
   1  11   5        0.68        0.61      1.08 o 
   2  11   5      128.14       92.66      3.07 o 
   3  11   5     2103.22     2472.26     30.75 o 
   4  11   5      178.13      185.63      5.32 o 
   5  11   5       67.92       61.15      3.82 o 
   6  11   5        4.98        0.87      2.20 o 
   7  11   5       11.11       10.54      2.81 o 
   8  11   5        8.27        6.05      3.07 o 
   9  11   5      119.56      140.51     13.90 o 
  -9  12   5      162.23      176.94      7.05 o 
  -8  12   5       29.33       18.79      2.92 o 
  -7  12   5      285.67      305.73      8.41 o 
  -6  12   5        0.19       -0.47      1.74 o 
  -5  12   5      279.94      269.17      5.36 o 
  -4  12   5      264.78      270.90      5.17 o 
  -3  12   5       14.72       11.70      1.33 o 
  -2  12   5      298.59      274.90      4.32 o 
  -1  12   5      626.93      614.22      8.53 o 
   0  12   5      193.21      177.71      3.91 o 
   1  12   5        0.09        0.17      1.20 o 
   2  12   5       72.28       55.19      4.05 o 
   3  12   5      995.24     1097.76     16.12 o 
   4  12   5      696.13      696.01     18.87 o 
   5  12   5        9.02        7.41      2.57 o 
   6  12   5      548.06      593.43     11.47 o 
   7  12   5       11.60        8.07      2.79 o 
   8  12   5       31.08       27.52      3.87 o 
  -9  13   5       26.46       22.66      4.23 o 
  -8  13   5       24.82       18.76      3.44 o 
  -7  13   5        0.05       -2.08      2.08 o 
  -6  13   5        0.32        0.54      1.93 o 
  -5  13   5       33.73       19.27      2.67 o 
  -4  13   5      547.13      571.20      8.54 o 
  -3  13   5        0.97       -0.75      1.10 o 
  -2  13   5        7.38       11.12      1.50 o 
  -1  13   5      208.37      191.11      5.19 o 
   0  13   5      801.47      866.12     11.28 o 
   1  13   5      192.30      150.47      4.06 o 
   2  13   5       29.66       31.82      2.60 o 
   3  13   5       43.25       24.68      2.56 o 
   4  13   5      442.36      454.06      9.18 o 
   5  13   5        0.46        4.08      2.34 o 
   6  13   5       31.82       24.02      3.17 o 
   7  13   5       88.82       86.12      5.04 o 
   8  13   5      275.52      324.02      9.76 o 
  -9  14   5      156.79      187.50      8.05 o 
  -8  14   5        0.29       -2.92      2.92 o 
  -7  14   5       59.99       55.38      4.38 o 
  -6  14   5      179.43      169.46      6.48 o 
  -5  14   5       70.55       69.10      3.61 o 
  -4  14   5       26.52       20.07      2.02 o 
  -3  14   5      101.53      101.73      4.05 o 
  -2  14   5      129.00      115.96      4.39 o 
  -1  14   5       23.77       21.08      2.67 o 
   0  14   5     1128.76     1155.20     14.30 o 
   1  14   5       29.59       19.56      1.79 o 
   2  14   5       27.86       15.59      3.41 o 
   3  14   5       91.46       79.04      3.97 o 
   4  14   5      791.32      890.04     14.53 o 
   5  14   5       84.04       65.93      4.14 o 
   6  14   5      164.81      187.78      8.41 o 
   7  14   5       34.74       24.08      3.77 o 
   8  14   5       69.85       88.36      5.65 o 
  -8  15   5       18.33       15.92      3.79 o 
  -7  15   5        1.61        0.99      2.88 o 
  -6  15   5       32.00       28.34      3.45 o 
  -5  15   5      135.16      124.59      5.59 o 
  -4  15   5     1089.57     1280.75     28.42 o 
  -3  15   5       35.77       23.92      2.57 o 
  -2  15   5      485.40      506.35      8.28 o 
  -1  15   5      298.72      263.40      5.33 o 
   0  15   5     1241.16     1282.53     15.76 o 
   1  15   5      466.25      490.22      7.95 o 
   2  15   5        6.47        2.60      1.97 o 
   3  15   5      224.09      211.29      5.97 o 
   4  15   5       10.80        6.82      2.43 o 
   5  15   5      142.80      138.76      7.73 o 
   6  15   5        0.65       -0.65      2.77 o 
   7  15   5       58.50       48.80      4.55 o 
  -8  16   5      243.73      349.41     12.84 o 
  -7  16   5       43.94       40.40     12.30 o 
  -6  16   5        0.43       -2.92      3.20 o 
  -5  16   5      169.39      183.73     20.59 o 
  -4  16   5        0.04       -0.14      2.28 o 
  -3  16   5      133.36      133.33      4.61 o 
  -2  16   5        8.31        6.13      1.72 o 
  -1  16   5      334.42      364.99      6.60 o 
   0  16   5      315.17      296.83      5.90 o 
   1  16   5        1.81       -0.21      1.82 o 
   2  16   5       17.43        7.19      2.17 o 
   3  16   5        3.15        1.48      2.11 o 
   4  16   5       79.76       74.03      4.34 o 
   5  16   5        1.88        0.35      2.65 o 
   6  16   5      104.61       93.13      5.39 o 
   7  16   5      163.34      192.35      7.30 o 
  -7  17   5       14.98       11.52      4.35 o 
  -6  17   5      102.46      111.35     13.82 o 
  -5  17   5       58.03       57.81      5.43 o 
  -4  17   5       32.28       33.81      4.40 o 
  -3  17   5       51.27       44.92      3.90 o 
  -2  17   5        0.58       -1.71      2.59 o 
  -1  17   5      707.33      750.31     10.86 o 
   0  17   5       22.87       16.84      2.09 o 
   1  17   5       10.53        3.61      2.70 o 
   2  17   5       34.52       19.48      2.84 o 
   3  17   5      169.44      167.45      5.67 o 
   4  17   5      143.90      144.30      5.82 o 
   5  17   5        0.92        0.86      2.84 o 
   6  17   5        1.16        0.56      3.13 o 
  -7  18   5        0.50       -4.00      4.00 o 
  -6  18   5      134.80      148.81      8.83 o 
  -5  18   5       23.04       17.48      4.33 o 
  -4  18   5      233.73      257.60     30.16 o 
  -3  18   5        0.00        0.90      2.55 o 
  -2  18   5       58.99       52.07      4.16 o 
  -1  18   5      107.79       98.05      3.92 o 
   0  18   5       78.31       58.23      4.65 o 
   1  18   5        2.38       -0.02      2.38 o 
   2  18   5        0.26       -0.05      2.15 o 
   3  18   5      182.13      193.75      7.67 o 
   4  18   5       14.35       11.44      3.06 o 
   5  18   5       10.86        7.48      3.19 o 
   6  18   5        0.49       -3.24      3.24 o 
  -6  19   5       69.05       72.67      6.94 o 
  -5  19   5        1.49        1.79      4.00 o 
  -4  19   5       55.88       56.63      5.73 o 
  -3  19   5      339.12      357.06     11.73 o 
  -2  19   5       28.29       21.68      3.46 o 
  -1  19   5      177.57      185.09      6.85 o 
   0  19   5        0.06        0.54      2.51 o 
   1  19   5        9.98        2.76      2.50 o 
   2  19   5       47.27       33.69      3.43 o 
   3  19   5      153.40      157.45      6.34 o 
   4  19   5        6.77        2.38      2.96 o 
   5  19   5        5.59        5.10      3.38 o 
  -5  20   5      141.42      176.67     11.20 o 
  -4  20   5        1.15       -2.34      3.59 o 
  -3  20   5        0.74       -3.46      3.46 o 
  -2  20   5        2.84        4.52      3.09 o 
  -1  20   5       54.19       51.10      4.44 o 
   0  20   5      209.36      216.75      7.36 o 
   1  20   5       10.68        9.77      3.00 o 
   2  20   5       52.78       43.75      3.93 o 
   3  20   5       78.25       76.52      4.91 o 
   4  20   5      190.13      204.38      6.99 o 
  -4  21   5       15.94        6.77      4.27 o 
  -3  21   5      157.88      183.56      8.83 o 
  -2  21   5        7.76        2.58      3.43 o 
  -1  21   5       16.40       10.87      3.45 o 
   0  21   5       14.66        9.62      4.36 o 
   1  21   5       93.93       92.49      5.80 o 
   2  21   5       10.37        9.89      3.58 o 
   3  21   5        0.05       -3.14      3.14 o 
   4  21   5      110.56      122.33      7.10 o 
  -3  22   5       11.89       12.78      5.46 o 
  -2  22   5       64.38       64.51      6.66 o 
  -1  22   5      160.03      173.12      9.20 o 
   0  22   5       26.21       21.90      5.09 o 
   1  22   5       21.51       16.64      5.22 o 
   2  22   5        4.30        4.18      3.77 o 
  -1  23   5      140.28      210.32     16.88 o 
   0  23   5       70.93       91.26     12.15 o 
 -10   0   6       55.09       62.10      8.12 o 
  -8   0   6      378.01      378.74     19.31 o 
  -6   0   6     1819.65     2029.59     34.59 o 
  -4   0   6     2869.83     3207.12     45.62 o 
  -2   0   6     5255.35     5485.64     69.10 o 
   0   0   6     1082.28     1222.19     17.22 o 
   2   0   6    12681.73    13887.10    172.18 o 
   4   0   6     6013.62     6981.44     88.82 o 
   6   0   6       54.45       34.51      3.76 o 
   8   0   6       62.08       59.10      5.44 o 
  10   0   6      346.45      420.83     14.26 o 
 -11   1   6       22.06       27.17      5.03 o 
 -10   1   6       51.41       56.84      5.60 o 
  -9   1   6      139.03      139.19      8.94 o 
  -8   1   6      193.65      166.93      4.62 o 
  -7   1   6        0.29       -0.62      1.68 o 
  -6   1   6     1052.69     1230.87     14.40 o 
  -5   1   6      109.45       73.25      1.98 o 
  -4   1   6      798.77      868.08      9.16 o 
  -3   1   6       83.31       73.14      2.98 o 
  -2   1   6      458.53      519.32      5.98 o 
  -1   1   6      175.66      166.79      2.63 o 
   0   1   6      706.52      783.89      9.41 o 
   1   1   6        0.41       -0.34      0.63 o 
   2   1   6      165.68      114.22      2.27 o 
   3   1   6      301.93      339.05      4.81 o 
   4   1   6      411.43      433.97      5.91 o 
   5   1   6        2.09        0.95      1.25 o 
   6   1   6      450.08      440.75      9.27 o 
   7   1   6      182.94      158.27      5.17 o 
   8   1   6       73.72       59.35      3.88 o 
   9   1   6      532.61      579.14     11.53 o 
  10   1   6       39.29       45.62      5.27 o 
 -11   2   6       12.90        9.60      4.43 o 
 -10   2   6       64.60       66.74      6.05 o 
  -9   2   6       72.10       67.65      4.37 o 
  -8   2   6      148.96      136.37      5.06 o 
  -7   2   6      815.95      817.08     10.76 o 
  -6   2   6      344.44      331.80      6.41 o 
  -5   2   6       15.02       14.90      1.14 o 
  -4   2   6      183.05      193.14      3.59 o 
  -3   2   6       79.77       81.45      1.92 o 
  -2   2   6      181.16      224.54      3.65 o 
  -1   2   6     1660.29     1790.48     17.02 o 
   0   2   6      118.52       92.39      1.96 o 
   1   2   6     1265.98     1471.15     14.48 o 
   2   2   6     1579.60     1916.60     18.56 o 
   3   2   6       99.20       92.42      2.26 o 
   4   2   6      684.76      716.19      8.48 o 
   5   2   6      740.01      757.69     10.28 o 
   6   2   6       48.70       43.04      2.85 o 
   7   2   6       15.93       11.77      2.45 o 
   8   2   6       17.80       18.00      2.87 o 
   9   2   6       39.21       32.99      4.42 o 
  10   2   6       81.28       87.95      6.58 o 
 -11   3   6      120.25      139.75     12.34 o 
 -10   3   6       53.35       56.39      5.65 o 
  -9   3   6       29.31       23.43      3.16 o 
  -8   3   6       66.48       72.80      3.73 o 
  -7   3   6        6.92        2.42      1.38 o 
  -6   3   6      629.50      583.27      8.19 o 
  -5   3   6       17.96       10.66      1.27 o 
  -4   3   6       68.76       65.97      2.26 o 
  -3   3   6     2385.86     2543.12     26.11 o 
  -2   3   6     1220.24     1392.95     18.96 o 
  -1   3   6      458.62      427.60      5.10 o 
   0   3   6      197.05      181.52      2.90 o 
   1   3   6       21.68       11.98      0.98 o 
   2   3   6     5297.88     6090.67     54.56 o 
   3   3   6       11.58        5.71      1.19 o 
   4   3   6        0.41        0.43      0.94 o 
   5   3   6      409.57      414.16     12.52 o 
   6   3   6      292.09      322.48      6.06 o 
   7   3   6       36.11       29.10      2.84 o 
   8   3   6        1.23       -1.19      2.28 o 
   9   3   6        0.01        1.00      3.31 o 
  10   3   6        3.97       -2.67      4.46 o 
 -11   4   6       77.83       85.25      7.24 o 
 -10   4   6      116.95      134.28      7.97 o 
  -9   4   6        2.64       -1.43      2.18 o 
  -8   4   6      291.22      286.08      7.55 o 
  -7   4   6      152.04      147.29      3.73 o 
  -6   4   6     5443.11     6174.56     61.41 o 
  -5   4   6      138.47      111.69      2.87 o 
  -4   4   6        3.46        2.24      0.83 o 
  -3   4   6        0.05       -0.07      0.77 o 
  -2   4   6      192.03      185.40      3.32 o 
  -1   4   6      244.85      287.15      4.85 o 
   0   4   6     2029.17     2289.27     21.52 o 
   1   4   6     1809.64     2085.80     22.31 o 
   2   4   6     1905.42     2239.60     21.42 o 
   3   4   6        0.01       -0.59      0.83 o 
   4   4   6      159.77      145.78      3.51 o 
   5   4   6      491.02      548.30      8.26 o 
   6   4   6      326.94      310.83      8.23 o 
   7   4   6       18.73       17.99      2.38 o 
   8   4   6      193.08      205.21      7.49 o 
   9   4   6      282.39      311.93     13.69 o 
  10   4   6      141.26      200.93     33.52 o 
 -11   5   6        1.15        4.00      6.03 o 
 -10   5   6        1.46       -2.44      2.76 o 
  -9   5   6        1.61        4.25      2.49 o 
  -8   5   6        7.85        5.88      1.97 o 
  -7   5   6        1.24        1.56      1.41 o 
  -6   5   6      348.24      358.43      5.97 o 
  -5   5   6      703.56      764.01      9.81 o 
  -4   5   6       14.99        5.85      1.04 o 
  -3   5   6      208.18      156.79      3.15 o 
  -2   5   6      106.15       94.86      2.68 o 
  -1   5   6       30.72       19.69      1.15 o 
   0   5   6       88.23       85.95      1.91 o 
   1   5   6       46.60       38.95      3.15 o 
   2   5   6      224.12      205.79      3.33 o 
   3   5   6        1.73        7.12      1.02 o 
   4   5   6       36.33       38.18      2.11 o 
   5   5   6      191.69      163.24      5.06 o 
   6   5   6       21.87       14.81      2.26 o 
   7   5   6       62.30       46.29      4.16 o 
   8   5   6      458.88      509.55     12.38 o 
   9   5   6       26.75       25.37      4.09 o 
 -11   6   6      108.74      145.40     12.66 o 
 -10   6   6       56.43       60.75      4.76 o 
  -9   6   6       20.87       18.62      3.10 o 
  -8   6   6       17.88       14.80      2.23 o 
  -7   6   6        5.46        0.20      1.45 o 
  -6   6   6       15.82        7.90      1.46 o 
  -5   6   6        0.43        0.27      1.06 o 
  -4   6   6       72.80       70.25      2.35 o 
  -3   6   6      550.93      567.42      7.50 o 
  -2   6   6      253.11      265.77      4.26 o 
  -1   6   6      794.89      884.97      9.34 o 
   0   6   6       68.04       44.46      1.48 o 
   1   6   6     1786.84     2097.89     21.90 o 
   2   6   6      308.93      302.44      4.87 o 
   3   6   6      248.88      245.12      3.80 o 
   4   6   6       37.84       39.25      3.41 o 
   5   6   6      226.47      216.60      5.64 o 
   6   6   6      302.00      324.68      7.37 o 
   7   6   6      245.21      224.07      7.41 o 
   8   6   6      162.66      174.70     10.80 o 
   9   6   6       41.59       40.43      4.78 o 
 -10   7   6       12.20        5.18      3.18 o 
  -9   7   6       15.19       14.68      4.03 o 
  -8   7   6        0.26       -0.63      2.02 o 
  -7   7   6       79.97       63.16      2.90 o 
  -6   7   6       39.65       23.64      3.37 o 
  -5   7   6      407.20      406.98      6.35 o 
  -4   7   6      104.11      109.93      2.88 o 
  -3   7   6      139.37      138.52      4.57 o 
  -2   7   6      669.51      764.40      8.36 o 
  -1   7   6       38.22       37.68      1.49 o 
   0   7   6        0.00       -0.65      0.65 o 
   1   7   6      294.45      280.84      4.71 o 
   2   7   6        2.54        0.51      0.94 o 
   3   7   6      103.28       87.84      3.67 o 
   4   7   6      851.34      889.54     13.60 o 
   5   7   6       60.14       45.78      3.11 o 
   6   7   6      595.20      587.81     10.90 o 
   7   7   6       22.35       17.95      2.89 o 
   8   7   6      100.54      112.95      6.44 o 
   9   7   6      134.53      132.54      7.49 o 
 -10   8   6       58.75       53.82      4.81 o 
  -9   8   6      181.99      185.62      6.67 o 
  -8   8   6       46.42       30.47      2.93 o 
  -7   8   6       10.64        6.11      1.87 o 
  -6   8   6        0.40       -0.38      1.28 o 
  -5   8   6      162.48      154.24      3.65 o 
  -4   8   6      510.51      492.38      7.14 o 
  -3   8   6     1361.49     1453.51     14.56 o 
  -2   8   6      739.50      771.77      8.52 o 
  -1   8   6      330.41      301.80      4.22 o 
   0   8   6      950.87     1001.29     11.93 o 
   1   8   6      214.48      185.65      3.71 o 
   2   8   6       52.13       46.04      3.04 o 
   3   8   6     1073.46     1155.43     16.29 o 
   4   8   6       19.10       13.84      2.08 o 
   5   8   6       70.17       38.30      3.07 o 
   6   8   6       17.79        9.62      2.42 o 
   7   8   6      140.31      137.31      9.53 o 
   8   8   6        0.91       -1.02      3.32 o 
   9   8   6        7.53        5.25      3.92 o 
 -10   9   6      103.50      125.96      9.09 o 
  -9   9   6      148.80      158.53      5.45 o 
  -8   9   6       87.11       72.62      4.00 o 
  -7   9   6      103.57       77.06      3.75 o 
  -6   9   6      449.58      452.27      7.30 o 
  -5   9   6       37.44       25.14      1.92 o 
  -4   9   6      218.78      177.53      5.10 o 
  -3   9   6      892.43      916.94     11.43 o 
  -2   9   6       80.47       69.31      2.03 o 
  -1   9   6       35.75       33.57      2.12 o 
   0   9   6      195.50      187.99      5.00 o 
   1   9   6        0.47        1.17      1.07 o 
   2   9   6     1075.16     1074.08     12.06 o 
   3   9   6      683.88      751.94     11.99 o 
   4   9   6       59.70       39.48      2.96 o 
   5   9   6      946.92     1027.90     15.87 o 
   6   9   6       28.89       12.97      2.51 o 
   7   9   6       88.14       83.72      4.76 o 
   8   9   6        0.12        1.03      3.45 o 
   9   9   6        3.93        1.51      4.07 o 
 -10  10   6      120.04      136.85     10.15 o 
  -9  10   6      201.91      222.25      6.55 o 
  -8  10   6      119.60      118.25      4.97 o 
  -7  10   6       36.22       32.25      2.77 o 
  -6  10   6      109.55       83.31      5.25 o 
  -5  10   6        9.04        3.46      1.39 o 
  -4  10   6       48.38       28.42      2.30 o 
  -3  10   6     1055.32     1140.94     13.62 o 
  -2  10   6        7.52        4.14      0.96 o 
  -1  10   6      551.98      578.24      6.94 o 
   0  10   6      388.50      373.24      5.94 o 
   1  10   6     2303.39     2468.47     26.40 o 
   2  10   6      338.90      319.46      5.55 o 
   3  10   6     2091.91     2379.06     44.34 o 
   4  10   6        4.06       -0.06      1.83 o 
   5  10   6       68.79       39.34      3.22 o 
   6  10   6        1.15        3.01      2.41 o 
   7  10   6       24.26       19.19      3.18 o 
   8  10   6       60.33       55.87      5.30 o 
   9  10   6       19.17        7.39      8.03 o 
 -10  11   6        8.13        6.39      3.78 o 
  -9  11   6        4.20        1.01      2.76 o 
  -8  11   6       36.86       35.80      3.30 o 
  -7  11   6      201.23      194.34      5.63 o 
  -6  11   6      124.62      126.48      4.21 o 
  -5  11   6      296.86      236.16      4.93 o 
  -4  11   6      145.06      105.59      3.14 o 
  -3  11   6      248.93      226.47      5.99 o 
  -2  11   6      404.19      399.92      5.48 o 
  -1  11   6       53.71       44.06      2.42 o 
   0  11   6       89.37       89.45      4.30 o 
   1  11   6      194.17      165.76      3.80 o 
   2  11   6       49.35       41.06      2.86 o 
   3  11   6        0.76        1.88      1.69 o 
   4  11   6       15.81        6.72      2.18 o 
   5  11   6       23.37       21.40      2.75 o 
   6  11   6       34.47       25.27      3.07 o 
   7  11   6        0.25       -2.67      2.67 o 
   8  11   6       17.89       11.48      3.96 o 
  -9  12   6        0.33       -1.60      2.74 o 
  -8  12   6       10.80        3.49      2.47 o 
  -7  12   6       12.41       12.33      2.38 o 
  -6  12   6       51.18       30.57      2.73 o 
  -5  12   6      181.44      117.05      3.58 o 
  -4  12   6     1174.05     1359.92     16.27 o 
  -3  12   6      395.33      399.93      7.35 o 
  -2  12   6       24.40       20.26      1.76 o 
  -1  12   6        0.89       -1.19      1.19 o 
   0  12   6      322.73      283.58      5.44 o 
   1  12   6     1721.91     1842.81     20.81 o 
   2  12   6      188.18      179.98      5.06 o 
   3  12   6      151.64      113.59      4.47 o 
   4  12   6      277.88      238.96      6.42 o 
   5  12   6      154.41      162.07      5.70 o 
   6  12   6        1.67        0.96      2.53 o 
   7  12   6       21.29       16.09      3.29 o 
   8  12   6       87.86       98.60      5.82 o 
  -9  13   6       92.07      108.93      6.41 o 
  -8  13   6       71.18       70.87      4.29 o 
  -7  13   6       34.07       29.33      3.01 o 
  -6  13   6       12.44        8.81      2.24 o 
  -5  13   6       25.60       13.14      1.97 o 
  -4  13   6      121.77      105.84      4.68 o 
  -3  13   6       24.24       21.67      2.29 o 
  -2  13   6      143.51      112.25      3.31 o 
  -1  13   6      221.61      216.85      4.59 o 
   0  13   6      247.66      240.41      4.91 o 
   1  13   6      156.89      122.73      3.53 o 
   2  13   6       94.23       73.21      3.75 o 
   3  13   6        4.70        1.26      1.88 o 
   4  13   6      179.21      157.34      5.30 o 
   5  13   6       71.86       72.10      4.44 o 
   6  13   6       47.56       35.41      3.58 o 
   7  13   6      115.88      118.52     10.22 o 
   8  13   6       67.22       70.75      5.29 o 
  -9  14   6        0.04        4.19      3.83 o 
  -8  14   6        8.43       10.56      3.51 o 
  -7  14   6      128.83      138.72      5.18 o 
  -6  14   6       24.31       17.16      2.56 o 
  -5  14   6      376.62      383.50      9.43 o 
  -4  14   6       70.58       53.54      3.32 o 
  -3  14   6      791.30      915.77     20.97 o 
  -2  14   6       24.68       14.01      2.12 o 
  -1  14   6      982.35      976.15     12.65 o 
   0  14   6      414.59      390.13      6.70 o 
   1  14   6        3.17        1.75      1.51 o 
   2  14   6      162.37      147.26      4.85 o 
   3  14   6        9.10        4.30      2.09 o 
   4  14   6        0.11       -0.72      2.36 o 
   5  14   6        6.38        3.13      2.47 o 
   6  14   6       50.77       36.82      3.83 o 
   7  14   6       73.27       79.68      5.70 o 
  -8  15   6       52.98       47.19      4.85 o 
  -7  15   6      172.77      180.96      8.52 o 
  -6  15   6        2.56       -0.23      2.71 o 
  -5  15   6        3.97        1.96      2.48 o 
  -4  15   6      194.35      223.78      5.99 o 
  -3  15   6       60.26       56.73      5.57 o 
  -2  15   6      128.62      114.79      4.37 o 
  -1  15   6      705.84      694.98     10.08 o 
   0  15   6      586.56      617.85      9.27 o 
   1  15   6       10.63        3.43      1.78 o 
   2  15   6      238.31      233.90      6.23 o 
   3  15   6        3.16        1.25      2.13 o 
   4  15   6       30.22       23.41      3.03 o 
   5  15   6        6.32        2.27      2.65 o 
   6  15   6        1.44       -2.88      2.88 o 
   7  15   6      126.25      148.64      7.26 o 
  -8  16   6       33.89       42.81      6.20 o 
  -7  16   6       56.81       51.30      5.74 o 
  -6  16   6      104.13       99.36      6.98 o 
  -5  16   6      116.46      122.03      6.01 o 
  -4  16   6        0.01       -0.67      2.10 o 
  -3  16   6      169.09      182.87      5.46 o 
  -2  16   6      181.68      178.81      5.36 o 
  -1  16   6      289.78      276.30      5.76 o 
   0  16   6       13.84        9.05      1.95 o 
   1  16   6      120.65       95.60      4.39 o 
   2  16   6        3.18        1.30      2.12 o 
   3  16   6      571.56      635.64     14.95 o 
   4  16   6      242.60      263.45      7.33 o 
   5  16   6      102.52       97.61      6.14 o 
   6  16   6       24.84       23.67      4.13 o 
   7  16   6      143.04      165.29     10.41 o 
  -7  17   6        4.59       12.23      6.73 o 
  -6  17   6        6.10        6.56      3.88 o 
  -5  17   6       47.78       35.47      6.81 o 
  -4  17   6       42.01       32.41      3.83 o 
  -3  17   6       80.17       76.20      4.18 o 
  -2  17   6      295.24      300.42      7.22 o 
  -1  17   6       78.93       73.89      4.96 o 
   0  17   6       10.15        3.95      1.93 o 
   1  17   6       81.86       59.24      4.57 o 
   2  17   6      358.22      377.25      8.56 o 
   3  17   6       55.64       47.58      3.79 o 
   4  17   6       50.83       38.88      3.74 o 
   5  17   6       38.72       32.54      3.91 o 
   6  17   6        6.72        2.42      3.42 o 
  -7  18   6        3.91        4.13      6.41 o 
  -6  18   6       31.48       35.67      5.15 o 
  -5  18   6       17.47       14.67      4.23 o 
  -4  18   6       66.13       65.18      5.79 o 
  -3  18   6        0.84       -1.18      2.65 o 
  -2  18   6      138.08      141.59      5.30 o 
  -1  18   6        3.69        0.73      2.39 o 
   0  18   6      173.17      158.23      5.58 o 
   1  18   6        0.00       -2.19      2.19 o 
   2  18   6       26.93       21.10      3.12 o 
   3  18   6      364.38      408.18     13.07 o 
   4  18   6        0.00       -2.89      2.89 o 
   5  18   6       21.48       12.77      3.46 o 
  -6  19   6        0.41        2.55      4.39 o 
  -5  19   6      174.24      221.45      9.68 o 
  -4  19   6       11.25        8.42      3.94 o 
  -3  19   6        0.22       -2.84      2.84 o 
  -2  19   6      104.75      121.48      6.09 o 
  -1  19   6       17.44       17.11      3.09 o 
   0  19   6       14.92        5.79      3.22 o 
   1  19   6       16.67        7.93      2.64 o 
   2  19   6        8.48        7.21      3.97 o 
   3  19   6      155.11      167.08      7.34 o 
   4  19   6      347.64      416.37      9.99 o 
   5  19   6        8.68        9.91      3.74 o 
  -5  20   6       28.89       33.44      5.68 o 
  -4  20   6        1.00       -0.78      3.77 o 
  -3  20   6        7.11       -2.69      3.55 o 
  -2  20   6      310.52      369.73     13.52 o 
  -1  20   6       24.83       12.25      3.60 o 
   0  20   6      107.57      120.45      6.57 o 
   1  20   6       15.47       14.68      3.04 o 
   2  20   6      225.47      265.71      7.63 o 
   3  20   6        6.47        9.34      3.26 o 
   4  20   6      138.11      161.35     10.81 o 
  -4  21   6       53.69       59.44      6.31 o 
  -3  21   6       43.27       38.94      9.38 o 
  -2  21   6      121.16      114.66      6.53 o 
  -1  21   6        0.45        3.18      4.28 o 
   0  21   6       12.76        7.63      4.31 o 
   1  21   6      165.74      197.70     15.69 o 
   2  21   6       35.43       37.71      4.16 o 
   3  21   6       35.36       22.06      4.56 o 
  -3  22   6      121.75      144.63     12.79 o 
  -2  22   6       15.71        8.69      6.95 o 
  -1  22   6       67.38       82.44      7.52 o 
   0  22   6       88.77       69.98      7.10 o 
   1  22   6       17.99       13.65      5.11 o 
 -11   0   7       32.15       28.75      7.33 o 
  -9   0   7       27.61       28.16      4.05 o 
  -7   0   7     1910.08     2102.19     37.05 o 
  -5   0   7     1472.39     1508.74     23.56 o 
  -3   0   7     2471.08     2809.41     38.37 o 
  -1   0   7      930.40     1025.54     14.95 o 
   1   0   7     1620.54     1901.49     26.12 o 
   3   0   7      119.40       92.91      4.68 o 
   5   0   7      197.74      167.15      6.28 o 
   7   0   7       18.94       18.67      3.89 o 
   9   0   7      417.46      476.55     14.66 o 
 -11   1   7       27.60       39.37      5.64 o 
 -10   1   7       27.57       26.73      4.36 o 
  -9   1   7        3.09        4.40      2.56 o 
  -8   1   7      185.20      174.00      4.93 o 
  -7   1   7        9.31        1.91      1.51 o 
  -6   1   7      506.83      516.00      8.66 o 
  -5   1   7      184.66      185.83      3.72 o 
  -4   1   7       69.80       72.63      2.15 o 
  -3   1   7       48.17       59.60      1.91 o 
  -2   1   7       14.29        6.49      0.95 o 
  -1   1   7      565.68      594.94      6.81 o 
   0   1   7      315.16      351.91      4.70 o 
   1   1   7        0.05        0.30      0.77 o 
   2   1   7     1227.14     1390.93     14.25 o 
   3   1   7       30.94       28.39      1.63 o 
   4   1   7      807.19      858.91      9.99 o 
   5   1   7      169.12      145.47      5.84 o 
   6   1   7      740.31      781.24     12.61 o 
   7   1   7       87.44       74.56      5.23 o 
   8   1   7       61.97       62.29      4.15 o 
   9   1   7       14.85       13.45      4.01 o 
 -11   2   7       13.05       15.40      4.69 o 
 -10   2   7        9.54        6.17      3.78 o 
  -9   2   7        1.37        1.60      2.42 o 
  -8   2   7        0.96       -0.50      1.74 o 
  -7   2   7      250.30      184.30      4.83 o 
  -6   2   7     1970.89     2068.23     22.59 o 
  -5   2   7     1798.77     1866.14     20.35 o 
  -4   2   7      166.20      164.56      4.31 o 
  -3   2   7       36.14       39.48      1.59 o 
  -2   2   7      237.96      194.30      2.88 o 
  -1   2   7       99.88      104.12      2.12 o 
   0   2   7       89.00       69.42      1.83 o 
   1   2   7       83.82       90.89      3.26 o 
   2   2   7     2984.33     3392.41     31.59 o 
   3   2   7      234.74      228.45      4.31 o 
   4   2   7      217.21      196.95      3.98 o 
   5   2   7       22.14       13.35      2.12 o 
   6   2   7        3.81        1.62      1.83 o 
   7   2   7       33.92       23.54      2.83 o 
   8   2   7       24.16       17.49      3.57 o 
   9   2   7       17.15       14.70      3.96 o 
 -11   3   7        4.39        9.30      6.44 o 
 -10   3   7       97.45      110.58     10.11 o 
  -9   3   7        0.68        1.38      2.45 o 
  -8   3   7       68.08       45.68      3.06 o 
  -7   3   7       16.10       14.07      2.00 o 
  -6   3   7      124.86       99.18      3.04 o 
  -5   3   7     2360.82     2581.43     30.75 o 
  -4   3   7       23.86       18.76      1.43 o 
  -3   3   7     1309.54     1427.76     15.77 o 
  -2   3   7      435.77      471.14      6.93 o 
  -1   3   7      327.81      368.34      4.76 o 
   0   3   7        3.50        0.49      0.72 o 
   1   3   7      619.25      668.25      7.74 o 
   2   3   7       11.15        7.17      1.07 o 
   3   3   7        0.00        0.78      0.98 o 
   4   3   7       68.67       42.67      2.04 o 
   5   3   7      363.67      389.87      6.73 o 
   6   3   7      418.38      457.37      8.82 o 
   7   3   7      116.88      110.07      4.78 o 
   8   3   7      227.83      252.06      8.46 o 
   9   3   7      316.86      403.09     11.39 o 
 -11   4   7       38.01       50.61      8.44 o 
 -10   4   7        0.48        1.10      2.93 o 
  -9   4   7       15.67       13.04      2.77 o 
  -8   4   7      181.36      161.23      4.77 o 
  -7   4   7      167.71      140.56      4.25 o 
  -6   4   7        2.28        5.78      1.42 o 
  -5   4   7        0.00       -0.69      1.05 o 
  -4   4   7       72.37       80.20      2.63 o 
  -3   4   7      702.54      745.22      9.28 o 
  -2   4   7      398.13      388.11      5.66 o 
  -1   4   7      409.31      429.60      5.35 o 
   0   4   7      480.90      465.64      5.79 o 
   1   4   7     1389.55     1518.67     15.23 o 
   2   4   7     1558.72     1796.89     17.85 o 
   3   4   7       23.24        9.90      1.20 o 
   4   4   7      530.08      551.98     13.02 o 
   5   4   7     1017.04     1096.15     13.96 o 
   6   4   7       74.39       78.73      4.03 o 
   7   4   7       27.83       19.98      3.37 o 
   8   4   7      130.66      140.07      8.94 o 
   9   4   7       35.88       41.02      5.16 o 
 -11   5   7       18.30       21.36      7.20 o 
 -10   5   7       15.75        7.67      4.00 o 
  -9   5   7        7.96        7.17      2.60 o 
  -8   5   7        0.06       -1.91      2.10 o 
  -7   5   7      355.61      272.17      5.39 o 
  -6   5   7      710.55      827.96     10.88 o 
  -5   5   7      164.27      130.43      3.27 o 
  -4   5   7        0.01       -0.10      0.96 o 
  -3   5   7     1075.09     1148.31     15.70 o 
  -2   5   7       35.06       23.86      1.45 o 
  -1   5   7      161.28      149.27      3.36 o 
   0   5   7      206.88      198.87      3.59 o 
   1   5   7      196.18      194.88      3.32 o 
   2   5   7       47.35       38.40      3.50 o 
   3   5   7      639.70      743.88      9.28 o 
   4   5   7      182.91      166.95      3.93 o 
   5   5   7      462.58      444.65      8.64 o 
   6   5   7        1.83        2.45      1.99 o 
   7   5   7        0.04       -2.19      2.64 o 
   8   5   7      126.96      130.77     10.75 o 
   9   5   7       38.82       35.82      4.94 o 
 -10   6   7        1.19        1.44      2.96 o 
  -9   6   7        7.36        4.35      2.58 o 
  -8   6   7       17.70       16.05      2.55 o 
  -7   6   7      214.63      185.46      4.42 o 
  -6   6   7     1394.33     1472.57     17.20 o 
  -5   6   7     1259.18     1346.50     15.74 o 
  -4   6   7       32.57       40.18      2.01 o 
  -3   6   7      104.70      101.79      2.66 o 
  -2   6   7      391.81      383.27      5.71 o 
  -1   6   7      143.64      134.96      2.99 o 
   0   6   7       25.93        9.30      1.01 o 
   1   6   7     1027.05     1182.25     12.33 o 
   2   6   7        0.01       -0.02      0.91 o 
   3   6   7      266.24      268.12      6.03 o 
   4   6   7      267.95      239.13      7.27 o 
   5   6   7      296.58      286.62      6.82 o 
   6   6   7        0.01       -0.79      1.99 o 
   7   6   7        9.54        7.36      2.95 o 
   8   6   7       14.40       11.34      3.51 o 
   9   6   7       20.69       25.81      5.07 o 
 -10   7   7        3.45        1.81      3.17 o 
  -9   7   7      210.77      231.47      7.42 o 
  -8   7   7        3.25        1.16      2.29 o 
  -7   7   7        2.89        0.88      1.55 o 
  -6   7   7      286.54      289.72      5.46 o 
  -5   7   7      634.07      643.90      8.92 o 
  -4   7   7       29.80       28.05      1.78 o 
  -3   7   7       12.49        8.20      1.21 o 
  -2   7   7       16.53       15.86      1.42 o 
  -1   7   7       98.17       80.36      2.03 o 
   0   7   7      132.01      123.81      2.49 o 
   1   7   7       19.36       13.35      1.39 o 
   2   7   7      350.17      391.20      6.19 o 
   3   7   7       50.31       37.85      2.72 o 
   4   7   7       91.09       72.91      3.69 o 
   5   7   7       72.69       48.09      3.37 o 
   6   7   7      259.35      256.20      6.85 o 
   7   7   7        4.80       -1.01      2.87 o 
   8   7   7       43.21       38.38      4.73 o 
   9   7   7       14.95       24.23      4.64 o 
 -10   8   7        8.56       -3.07      3.07 o 
  -9   8   7       12.08        5.09      3.37 o 
  -8   8   7      178.51      175.17      6.76 o 
  -7   8   7        0.31        1.85      1.62 o 
  -6   8   7        3.09        0.64      1.42 o 
  -5   8   7      177.13      162.63      3.82 o 
  -4   8   7      126.09      140.18      3.39 o 
  -3   8   7       57.86       45.05      4.04 o 
  -2   8   7     1737.80     1917.52     18.77 o 
  -1   8   7      827.02      836.88      9.27 o 
   0   8   7       18.08       15.56      1.15 o 
   1   8   7       37.73       28.36      2.07 o 
   2   8   7      631.13      605.17      8.48 o 
   3   8   7      126.99       87.51      4.90 o 
   4   8   7      565.07      529.72      9.86 o 
   5   8   7       32.22       32.12      2.90 o 
   6   8   7      326.74      362.47     14.22 o 
   7   8   7        8.66        5.64      2.82 o 
   8   8   7      164.74      177.48      8.44 o 
   9   8   7      209.69      256.68     11.38 o 
 -10   9   7       60.75       56.45      6.22 o 
  -9   9   7        2.51        1.95      2.87 o 
  -8   9   7      222.28      248.96      6.48 o 
  -7   9   7       70.61       54.68      3.31 o 
  -6   9   7       89.41       71.49      3.12 o 
  -5   9   7       18.79       11.33      1.81 o 
  -4   9   7       84.73       61.64      2.56 o 
  -3   9   7      151.66      178.85      4.35 o 
  -2   9   7      184.02      169.55      3.82 o 
  -1   9   7      154.45      130.06      2.66 o 
   0   9   7      173.62      168.07      4.27 o 
   1   9   7      716.57      705.66      9.47 o 
   2   9   7       12.08        4.97      1.32 o 
   3   9   7      187.89      231.20      5.87 o 
   4   9   7      356.29      310.03      7.23 o 
   5   9   7      164.86      148.95      5.15 o 
   6   9   7        0.07       -0.76      2.35 o 
   7   9   7        0.93       -2.63      2.63 o 
   8   9   7        2.99       -2.08      3.47 o 
 -10  10   7       58.86       61.69      9.70 o 
  -9  10   7        1.06        1.60      2.94 o 
  -8  10   7        2.57        2.87      2.35 o 
  -7  10   7        1.32        1.29      1.90 o 
  -6  10   7       66.28       48.78      3.72 o 
  -5  10   7      261.35      251.19      5.09 o 
  -4  10   7       13.05        7.86      1.47 o 
  -3  10   7      808.38      847.57     10.93 o 
  -2  10   7     1213.57     1270.88     13.36 o 
  -1  10   7      245.93      217.03      4.90 o 
   0  10   7       65.23       50.45      2.33 o 
   1  10   7      270.25      285.48      5.22 o 
   2  10   7      435.05      423.89      7.38 o 
   3  10   7       20.60       13.10      2.18 o 
   4  10   7      457.41      471.00      9.40 o 
   5  10   7        1.59        2.99      2.22 o 
   6  10   7      345.75      354.79     10.67 o 
   7  10   7       89.72       91.10      5.23 o 
   8  10   7       21.74       12.84      4.13 o 
  -9  11   7        0.69       -3.02      3.15 o 
  -8  11   7       66.98       51.29      3.70 o 
  -7  11   7       46.50       27.59      2.86 o 
  -6  11   7        0.05       -0.46      1.69 o 
  -5  11   7      211.65      201.16      4.59 o 
  -4  11   7      234.97      209.50      4.51 o 
  -3  11   7      230.37      244.72      4.81 o 
  -2  11   7       32.11       25.03      2.29 o 
  -1  11   7     1678.95     1803.82     20.27 o 
   0  11   7      580.32      593.10      8.55 o 
   1  11   7       41.97       27.61      3.82 o 
   2  11   7       28.74       12.30      2.16 o 
   3  11   7        4.18        0.48      1.81 o 
   4  11   7      169.10      177.43      6.87 o 
   5  11   7      225.40      201.96      6.23 o 
   6  11   7      126.21      116.56      5.61 o 
   7  11   7        5.32        2.25      3.00 o 
   8  11   7       11.45        3.31      3.95 o 
  -9  12   7      165.02      193.47      7.37 o 
  -8  12   7      203.11      253.98      9.48 o 
  -7  12   7      107.25      118.48      4.76 o 
  -6  12   7      278.90      277.53      6.63 o 
  -5  12   7       90.08       75.39      3.19 o 
  -4  12   7      780.72      784.08     12.39 o 
  -3  12   7      104.80       97.73      3.97 o 
  -2  12   7      197.72      195.74      5.70 o 
  -1  12   7      451.28      467.35     10.30 o 
   0  12   7       22.52        7.92      1.95 o 
   1  12   7      159.95      116.95      3.47 o 
   2  12   7      398.16      346.02      7.49 o 
   3  12   7        2.47        1.87      2.01 o 
   4  12   7      164.49      169.45      5.61 o 
   5  12   7        4.79       -0.62      2.36 o 
   6  12   7       50.86       44.44      4.01 o 
   7  12   7       65.65       55.57      4.64 o 
   8  12   7        1.21        2.00      5.43 o 
  -9  13   7       96.13      110.19      5.72 o 
  -8  13   7      147.48      164.23      5.89 o 
  -7  13   7        4.20        2.09      2.92 o 
  -6  13   7      329.04      363.62      7.78 o 
  -5  13   7        1.52       -0.06      2.01 o 
  -4  13   7      134.27       99.00      4.27 o 
  -3  13   7       90.25       68.12      4.86 o 
  -2  13   7      488.21      475.88      8.84 o 
  -1  13   7      274.92      269.73      6.31 o 
   0  13   7      132.20       91.83      4.31 o 
   1  13   7       34.39       27.96      2.19 o 
   2  13   7       60.54       50.08      3.34 o 
   3  13   7       14.19        7.76      2.24 o 
   4  13   7       14.11       13.58      2.64 o 
   5  13   7       60.13       43.96      3.80 o 
   6  13   7        0.01        0.92      2.86 o 
   7  13   7        0.00       -2.64      3.61 o 
  -8  14   7      129.98      149.70      6.11 o 
  -7  14   7       26.99       20.62      3.57 o 
  -6  14   7       17.92       15.87      3.00 o 
  -5  14   7       65.20       57.38      3.66 o 
  -4  14   7       40.28       50.80      6.03 o 
  -3  14   7        3.57        1.30      1.86 o 
  -2  14   7      244.47      220.47      5.72 o 
  -1  14   7      459.52      482.19     10.34 o 
   0  14   7     1836.50     1971.29     22.55 o 
   1  14   7        0.20        2.22      1.82 o 
   2  14   7     1236.03     1358.11     24.56 o 
   3  14   7       43.42       38.70      5.39 o 
   4  14   7       33.35       26.95      4.20 o 
   5  14   7        0.06        1.33      2.67 o 
   6  14   7      562.63      672.45     13.30 o 
   7  14   7       31.07       20.87      4.03 o 
  -8  15   7       60.83       52.14      6.19 o 
  -7  15   7       22.14       26.49      4.04 o 
  -6  15   7       17.67        9.46      4.16 o 
  -5  15   7      188.67      183.96      7.62 o 
  -4  15   7       67.18       61.75      3.76 o 
  -3  15   7       16.24       13.37      3.07 o 
  -2  15   7       28.28       26.30      2.66 o 
  -1  15   7        0.11       -1.61      1.91 o 
   0  15   7      168.17      197.46      4.80 o 
   1  15   7      745.73      814.40     13.24 o 
   2  15   7       21.26       14.79      2.70 o 
   3  15   7       28.96       14.85      3.10 o 
   4  15   7       21.22        8.18      2.83 o 
   5  15   7        1.88       -0.04      2.87 o 
   6  15   7        0.47       -2.72      3.04 o 
   7  15   7       64.92       64.84      6.89 o 
  -8  16   7       58.90       67.81      9.65 o 
  -7  16   7        2.08        2.81      3.99 o 
  -6  16   7      114.01      134.06      6.90 o 
  -5  16   7        0.44        0.38      2.67 o 
  -4  16   7        0.06        0.91      2.22 o 
  -3  16   7       10.91        6.60      2.34 o 
  -2  16   7       12.33        9.72      2.33 o 
  -1  16   7       17.23       18.10      2.62 o 
   0  16   7      303.43      280.62      5.91 o 
   1  16   7       13.58        6.50      2.29 o 
   2  16   7       33.17       23.05      3.13 o 
   3  16   7       74.70       64.37      4.19 o 
   4  16   7        0.04        1.40      2.75 o 
   5  16   7       17.11        5.90      3.08 o 
   6  16   7       47.54       33.19      4.20 o 
  -7  17   7        5.31        2.57      4.32 o 
  -6  17   7       17.13       14.72      6.93 o 
  -5  17   7       73.70       77.42      5.26 o 
  -4  17   7      406.47      497.29     12.23 o 
  -3  17   7        3.36        1.80      2.34 o 
  -2  17   7        4.84        0.37      2.43 o 
  -1  17   7      242.80      221.26      6.95 o 
   0  17   7       86.74       97.60      5.49 o 
   1  17   7      114.12      108.23      4.99 o 
   2  17   7        3.73       -1.33      2.37 o 
   3  17   7       26.59       13.88      3.10 o 
   4  17   7        9.69        9.28      3.12 o 
   5  17   7        0.33        0.85      3.17 o 
   6  17   7       37.72       37.84      4.77 o 
  -6  18   7       38.20       43.22      5.66 o 
  -5  18   7       34.66       26.43      4.59 o 
  -4  18   7      108.91      110.01      7.15 o 
  -3  18   7      228.85      222.08      6.56 o 
  -2  18   7        1.58       -1.75      2.31 o 
  -1  18   7      315.73      338.87     12.19 o 
   0  18   7      460.19      516.79     12.15 o 
   1  18   7      186.28      174.45      5.92 o 
   2  18   7        8.99        6.69      2.77 o 
   3  18   7      150.99      169.81      6.39 o 
   4  18   7       62.33       48.23      4.79 o 
   5  18   7       12.20        9.16      3.66 o 
  -6  19   7        2.98        3.55      6.28 o 
  -5  19   7       65.57       59.90      6.39 o 
  -4  19   7       18.83       11.13      4.05 o 
  -3  19   7        5.58        2.85      4.33 o 
  -2  19   7       10.20       13.07      2.93 o 
  -1  19   7      190.93      188.45      6.09 o 
   0  19   7       71.94       48.45      4.90 o 
   1  19   7      111.79       98.57      6.11 o 
   2  19   7       59.15       66.19      6.46 o 
   3  19   7        5.62        5.02      3.08 o 
   4  19   7        0.89       -2.53      3.27 o 
  -5  20   7      102.59      117.48     17.75 o 
  -4  20   7        9.62       14.02      4.57 o 
  -3  20   7      329.45      399.40     12.99 o 
  -2  20   7       35.04       32.26      4.35 o 
  -1  20   7        6.89        5.09      4.14 o 
   0  20   7        4.25        1.60      3.54 o 
   1  20   7      164.61      194.23     13.01 o 
   2  20   7       13.06        6.03      3.78 o 
   3  20   7        3.39       -1.45      3.28 o 
  -4  21   7       87.69      108.36     11.90 o 
  -3  21   7        0.11       -3.08      4.32 o 
  -2  21   7      128.56      135.54     11.18 o 
  -1  21   7      116.74      149.16      9.35 o 
   0  21   7       32.06       26.60      7.46 o 
   1  21   7        0.49       -4.68      4.68 o 
   2  21   7        1.86        0.32      3.87 o 
  -1  22   7      310.33      386.81     20.44 o 
   0  22   7       44.10       42.20     10.50 o 
 -10   0   8      195.39      274.54     14.98 o 
  -8   0   8       40.92       28.13      7.31 o 
  -6   0   8      295.94      332.78      9.43 o 
  -4   0   8      745.25      877.32     33.27 o 
  -2   0   8     7666.13     8395.84    128.71 o 
   0   0   8      956.45     1028.81     15.51 o 
   2   0   8     1480.13     1557.23     23.91 o 
   4   0   8      395.30      382.46      9.66 o 
   6   0   8       38.35       32.96      7.41 o 
   8   0   8        8.06        2.44      6.35 o 
 -10   1   8        0.72        0.06      3.48 o 
  -9   1   8        0.10       -2.01      2.01 o 
  -8   1   8       10.47        7.12      2.33 o 
  -7   1   8       17.01       10.61      1.97 o 
  -6   1   8       69.52       45.69      2.72 o 
  -5   1   8        3.26        1.68      1.50 o 
  -4   1   8        7.15        3.85      1.01 o 
  -3   1   8      227.70      207.28      3.11 o 
  -2   1   8     1566.16     1786.57     17.37 o 
  -1   1   8       96.58       80.06      2.29 o 
   0   1   8      258.23      268.22      4.10 o 
   1   1   8      287.78      316.28      4.67 o 
   2   1   8     1800.23     1982.76     18.17 o 
   3   1   8      740.57      773.17     11.29 o 
   4   1   8      232.71      222.67      4.19 o 
   5   1   8      256.92      235.35      5.07 o 
   6   1   8     1100.70     1245.36     18.08 o 
   7   1   8      243.00      220.72      8.18 o 
   8   1   8       47.81       46.52      4.64 o 
   9   1   8        1.41       -2.65      3.79 o 
 -10   2   8        3.93        2.41      5.03 o 
  -9   2   8       96.40       80.04      4.82 o 
  -8   2   8      781.05      887.80     13.70 o 
  -7   2   8       18.01       12.37      1.98 o 
  -6   2   8       82.05       77.16      3.42 o 
  -5   2   8      218.07      193.29      3.95 o 
  -4   2   8        0.29        0.85      0.95 o 
  -3   2   8      265.77      290.21      6.63 o 
  -2   2   8        1.86        4.03      0.78 o 
  -1   2   8      445.62      463.23      5.85 o 
   0   2   8       63.58       73.47      2.09 o 
   1   2   8      359.61      294.43      4.48 o 
   2   2   8       17.58       13.84      1.62 o 
   3   2   8        4.10        0.48      1.13 o 
   4   2   8     1744.31     1831.56     18.79 o 
   5   2   8      322.43      304.77      5.92 o 
   6   2   8        0.02        0.70      1.91 o 
   7   2   8       51.98       41.90      3.46 o 
   8   2   8        0.39       -3.26      3.26 o 
   9   2   8       72.73       89.12      6.26 o 
 -10   3   8        8.10        2.38      4.11 o 
  -9   3   8       28.42       21.67      3.35 o 
  -8   3   8       19.37       16.92      2.40 o 
  -7   3   8       24.19       10.33      2.32 o 
  -6   3   8      322.20      275.52      6.02 o 
  -5   3   8      748.22      718.42      9.54 o 
  -4   3   8       12.79        9.97      1.24 o 
  -3   3   8       94.81       93.69      3.47 o 
  -2   3   8      258.97      241.73      4.27 o 
  -1   3   8        7.96        8.01      0.97 o 
   0   3   8      582.28      590.91      7.13 o 
   1   3   8       11.96        5.33      1.09 o 
   2   3   8       94.53       69.64      2.28 o 
   3   3   8       32.40       15.52      1.47 o 
   4   3   8        4.20        2.52      1.47 o 
   5   3   8       19.27       20.36      2.53 o 
   6   3   8       21.64       11.99      2.88 o 
   7   3   8        5.25        0.75      2.72 o 
   8   3   8        5.13        2.31      3.29 o 
   9   3   8       40.00       50.08      5.29 o 
 -10   4   8        4.48       -2.66      3.04 o 
  -9   4   8        2.76        0.91      2.48 o 
  -8   4   8       50.27       52.05      3.31 o 
  -7   4   8       54.55       28.06      3.11 o 
  -6   4   8      110.75       55.06      3.06 o 
  -5   4   8      331.31      284.74      5.14 o 
  -4   4   8      410.72      406.50      6.19 o 
  -3   4   8        0.37        0.64      0.97 o 
  -2   4   8       14.49       11.46      1.25 o 
  -1   4   8       89.72       74.80      3.55 o 
   0   4   8      443.57      457.74      5.93 o 
   1   4   8      551.90      618.12      8.00 o 
   2   4   8       35.22       31.88      1.90 o 
   3   4   8       61.90       53.37      2.12 o 
   4   4   8       59.88       35.62      2.35 o 
   5   4   8      235.46      220.70      7.70 o 
   6   4   8      171.61      158.33      6.16 o 
   7   4   8       49.92       38.50      4.17 o 
   8   4   8       10.69        8.14      3.55 o 
   9   4   8       69.36       91.96      8.36 o 
 -10   5   8        1.51       -2.98      2.98 o 
  -9   5   8       64.68       54.05      4.73 o 
  -8   5   8       20.39       12.47      2.23 o 
  -7   5   8       37.67       26.32      2.57 o 
  -6   5   8       39.41       32.97      2.17 o 
  -5   5   8       28.18       19.90      1.75 o 
  -4   5   8        0.06       -1.00      1.00 o 
  -3   5   8       91.58       64.47      2.31 o 
  -2   5   8       28.10       27.10      2.66 o 
  -1   5   8        0.44        1.29      0.88 o 
   0   5   8      337.47      318.17      4.64 o 
   1   5   8       16.69        4.32      1.32 o 
   2   5   8       40.45       39.85      1.84 o 
   3   5   8      155.11      133.73      3.53 o 
   4   5   8        0.00       -0.28      1.52 o 
   5   5   8       22.09       23.27      2.58 o 
   6   5   8       27.82       20.30      2.69 o 
   7   5   8        0.92        0.17      2.86 o 
   8   5   8      203.63      220.34      9.83 o 
   9   5   8       52.68       59.38      5.77 o 
 -10   6   8        0.11       -0.26      3.25 o 
  -9   6   8       49.40       41.53      7.11 o 
  -8   6   8        2.37       -0.06      2.31 o 
  -7   6   8      138.94      123.63      4.24 o 
  -6   6   8      102.20      100.29      3.31 o 
  -5   6   8      513.62      532.70      7.89 o 
  -4   6   8       29.50       15.49      1.54 o 
  -3   6   8      787.90      813.49     11.20 o 
  -2   6   8       95.81       91.74      2.68 o 
  -1   6   8      843.09      903.75      9.92 o 
   0   6   8      489.23      540.47      6.74 o 
   1   6   8     1786.66     2060.99     20.25 o 
   2   6   8       55.25       37.96      2.30 o 
   3   6   8        6.48        4.43      1.75 o 
   4   6   8       21.10       19.47      2.50 o 
   5   6   8       14.78        8.94      2.29 o 
   6   6   8       92.50       81.48      3.95 o 
   7   6   8      149.32      158.31      7.27 o 
   8   6   8        2.34       -0.78      3.26 o 
   9   6   8        3.50        2.48      6.28 o 
 -10   7   8        4.01       -3.19      3.19 o 
  -9   7   8       27.02       21.02      3.41 o 
  -8   7   8       23.53       19.92      4.69 o 
  -7   7   8      115.76      126.32      4.43 o 
  -6   7   8      372.68      300.46      7.69 o 
  -5   7   8        6.18        5.92      1.43 o 
  -4   7   8        2.15        2.63      1.20 o 
  -3   7   8      435.09      379.54      6.03 o 
  -2   7   8     2021.85     2137.01     24.89 o 
  -1   7   8       68.50       70.17      2.38 o 
   0   7   8      148.97      113.13      3.15 o 
   1   7   8        1.45        1.81      1.19 o 
   2   7   8     2131.73     2214.40     24.25 o 
   3   7   8      373.82      333.89      7.23 o 
   4   7   8      209.81      189.74      5.51 o 
   5   7   8       25.98       15.04      2.51 o 
   6   7   8        7.57        4.90      2.49 o 
   7   7   8       54.17       50.94      4.87 o 
   8   7   8      102.26      114.11      6.98 o 
 -10   8   8       54.44       38.92      4.64 o 
  -9   8   8        6.77        2.57      2.93 o 
  -8   8   8      179.27      189.08      6.57 o 
  -7   8   8       28.83       17.81      2.39 o 
  -6   8   8      337.10      310.25      7.53 o 
  -5   8   8       22.25       15.79      1.76 o 
  -4   8   8       15.34        9.85      1.51 o 
  -3   8   8      280.85      235.40      5.54 o 
  -2   8   8      203.69      226.34      4.37 o 
  -1   8   8      391.49      419.11      5.64 o 
   0   8   8        9.24        4.56      1.72 o 
   1   8   8      561.53      564.86      8.17 o 
   2   8   8       13.29        9.37      1.74 o 
   3   8   8       16.56        9.17      2.04 o 
   4   8   8       10.59        0.58      1.97 o 
   5   8   8      349.02      364.49      8.32 o 
   6   8   8        7.68        3.47      2.53 o 
   7   8   8       12.89        7.62      3.48 o 
   8   8   8        0.25       -0.49      3.62 o 
 -10   9   8        0.06       -3.35      3.35 o 
  -9   9   8       13.12       12.31      3.34 o 
  -8   9   8       10.83        4.20      2.58 o 
  -7   9   8       13.83        5.08      1.96 o 
  -6   9   8      436.47      420.14      7.23 o 
  -5   9   8      313.48      299.71      5.65 o 
  -4   9   8       36.44       22.08      1.91 o 
  -3   9   8      354.07      380.05      6.26 o 
  -2   9   8        0.00       -1.09      1.09 o 
  -1   9   8      451.58      512.68      7.90 o 
   0   9   8      257.87      227.15      6.14 o 
   1   9   8        0.05       -1.18      1.18 o 
   2   9   8       30.65       13.05      2.05 o 
   3   9   8       14.40        8.35      2.69 o 
   4   9   8      195.42      151.17      5.10 o 
   5   9   8      336.56      390.28      9.76 o 
   6   9   8      109.95       92.04     10.14 o 
   7   9   8       44.23       40.67      4.64 o 
   8   9   8       41.40       43.04      6.97 o 
  -9  10   8       29.36       31.08      4.13 o 
  -8  10   8       45.41       57.43      4.41 o 
  -7  10   8       24.85       21.72      3.54 o 
  -6  10   8      207.98      217.06      4.97 o 
  -5  10   8       30.26       19.72      1.98 o 
  -4  10   8     1411.75     1495.55     17.59 o 
  -3  10   8      851.10      869.61     11.34 o 
  -2  10   8       41.65       39.92      2.64 o 
  -1  10   8      184.30      210.02      4.39 o 
   0  10   8       19.20        9.10      1.66 o 
   1  10   8      363.03      357.43      6.20 o 
   2  10   8        9.50        9.67      1.99 o 
   3  10   8        0.80       -0.97      1.83 o 
   4  10   8      320.38      318.44      7.66 o 
   5  10   8        5.36        1.01      2.31 o 
   6  10   8       66.13       62.59      7.65 o 
   7  10   8       11.87        5.83      3.16 o 
   8  10   8        8.35        4.59      3.86 o 
  -9  11   8      187.77      220.93      7.88 o 
  -8  11   8       24.95       19.65      3.47 o 
  -7  11   8      245.54      293.52      7.00 o 
  -6  11   8      114.93      120.31      3.93 o 
  -5  11   8       83.07       75.62      3.49 o 
  -4  11   8      364.21      368.51      6.44 o 
  -3  11   8      705.63      739.67     11.79 o 
  -2  11   8      116.56      102.58      3.86 o 
  -1  11   8     1155.81     1232.67     17.10 o 
   0  11   8       24.67        9.70      1.63 o 
   1  11   8       81.30       81.56      4.26 o 
   2  11   8      173.00      163.93      4.58 o 
   3  11   8       95.86       87.43      5.83 o 
   4  11   8     1262.38     1413.24     20.69 o 
   5  11   8      321.12      347.80      8.48 o 
   6  11   8       25.81       26.64      3.52 o 
   7  11   8      194.94      224.92      7.36 o 
  -9  12   8       43.85       50.15      5.94 o 
  -8  12   8       37.69       27.58      4.05 o 
  -7  12   8        0.11        0.78      2.24 o 
  -6  12   8       65.19       68.55      3.69 o 
  -5  12   8        0.12       -0.96      1.85 o 
  -4  12   8      257.90      264.12      6.33 o 
  -3  12   8       21.25       11.98      2.12 o 
  -2  12   8       47.25       31.24      2.56 o 
  -1  12   8       38.54       29.70      2.51 o 
   0  12   8        6.02        3.35      1.56 o 
   1  12   8      145.88      107.58      3.49 o 
   2  12   8      167.73      143.91      5.02 o 
   3  12   8       71.67       56.45      3.69 o 
   4  12   8        4.68        5.68      2.83 o 
   5  12   8       17.58        3.51      2.63 o 
   6  12   8      217.88      212.29      8.35 o 
   7  12   8      117.93      120.10      6.30 o 
  -9  13   8       10.05        7.11      5.08 o 
  -8  13   8        3.12        3.00      2.81 o 
  -7  13   8      241.32      247.95     10.13 o 
  -6  13   8        3.24        4.39      2.60 o 
  -5  13   8      138.49      124.28      5.75 o 
  -4  13   8       33.59       22.05      2.62 o 
  -3  13   8      466.50      462.47      8.95 o 
  -2  13   8        4.09        3.03      1.86 o 
  -1  13   8      271.19      291.92      6.64 o 
   0  13   8       38.27       26.72      2.22 o 
   1  13   8       74.34       54.32      3.36 o 
   2  13   8      313.38      307.01      7.33 o 
   3  13   8        8.31        2.18      2.27 o 
   4  13   8       22.40        8.12      2.63 o 
   5  13   8       19.52       14.65      3.06 o 
   6  13   8        9.92        7.11      3.29 o 
   7  13   8       81.18       87.55      5.78 o 
  -8  14   8        8.70        3.32      6.15 o 
  -7  14   8      215.43      263.68      8.35 o 
  -6  14   8       65.55       64.72      4.73 o 
  -5  14   8        0.99        0.27      2.21 o 
  -4  14   8      111.29      125.30      4.83 o 
  -3  14   8       14.48       11.50      2.32 o 
  -2  14   8       57.73       56.64      3.47 o 
  -1  14   8      275.58      288.60      9.83 o 
   0  14   8        1.43       -1.51      1.73 o 
   1  14   8      808.91      846.80     13.68 o 
   2  14   8       20.95       22.28      2.72 o 
   3  14   8       16.57        8.46      2.58 o 
   4  14   8       57.91       53.69      4.09 o 
   5  14   8      579.30      695.35     13.41 o 
   6  14   8      187.14      217.52      7.56 o 
   7  14   8      373.82      439.86     15.64 o 
  -8  15   8       88.13      113.82     11.55 o 
  -7  15   8        3.40        0.30      3.30 o 
  -6  15   8       35.08       31.10      3.90 o 
  -5  15   8      149.45      137.87      6.15 o 
  -4  15   8       27.55       18.31      2.73 o 
  -3  15   8       85.43       74.36      4.06 o 
  -2  15   8        0.04       -0.38      1.93 o 
  -1  15   8      282.62      264.87      6.66 o 
   0  15   8      387.11      387.12      8.16 o 
   1  15   8        0.19        1.75      2.23 o 
   2  15   8      281.90      311.08      7.76 o 
   3  15   8        5.87        5.87      2.58 o 
   4  15   8        0.62       -2.21      2.61 o 
   5  15   8        0.14        1.51      3.11 o 
   6  15   8       12.59       11.78      3.74 o 
  -7  16   8       31.85       28.03      5.25 o 
  -6  16   8      234.92      273.92      8.65 o 
  -5  16   8       19.84       19.12      3.57 o 
  -4  16   8      162.97      172.42      7.09 o 
  -3  16   8        6.37        2.32      2.34 o 
  -2  16   8       92.26       92.29      6.22 o 
  -1  16   8       75.75       69.20      3.97 o 
   0  16   8      237.63      253.13      7.93 o 
   1  16   8      336.95      348.37      7.51 o 
   2  16   8       49.18       43.45      3.64 o 
   3  16   8       85.99       71.18      4.62 o 
   4  16   8        0.00       -0.46      2.79 o 
   5  16   8        1.94       -1.68      3.04 o 
   6  16   8      127.53      141.25     10.22 o 
  -7  17   8      101.17      129.59     11.65 o 
  -6  17   8        5.66        1.60      3.96 o 
  -5  17   8       13.21        8.69      3.33 o 
  -4  17   8       20.42       12.00      3.03 o 
  -3  17   8       90.06       96.22      4.81 o 
  -2  17   8      293.35      309.90      7.68 o 
  -1  17   8      236.39      273.29      7.13 o 
   0  17   8      113.97      107.46      8.13 o 
   1  17   8        1.82        4.14      3.05 o 
   2  17   8       65.01       57.65      4.14 o 
   3  17   8       75.12       70.90      5.26 o 
   4  17   8        6.46        2.14      3.01 o 
   5  17   8      309.23      388.57     10.33 o 
  -6  18   8       16.64       15.43      4.95 o 
  -5  18   8        8.87        5.64      6.17 o 
  -4  18   8       16.05       16.75      3.67 o 
  -3  18   8      143.99      158.88      6.09 o 
  -2  18   8       44.96       32.23      3.49 o 
  -1  18   8       41.49       32.33      4.89 o 
   0  18   8       84.44       86.53     11.17 o 
   1  18   8       35.42       28.60      4.03 o 
   2  18   8       11.83        7.83      3.58 o 
   3  18   8        0.07       -1.01      3.05 o 
   4  18   8       60.13       51.17      4.75 o 
  -5  19   8       72.41       81.85      7.13 o 
  -4  19   8        8.12        2.00      4.12 o 
  -3  19   8       17.52       10.41      3.12 o 
  -2  19   8       30.03       25.38      3.52 o 
  -1  19   8        0.69        2.40      3.28 o 
   0  19   8       24.71       17.39      3.70 o 
   1  19   8        0.00       -3.38      3.38 o 
   2  19   8       19.00       12.62      3.90 o 
   3  19   8       63.27       64.48      9.01 o 
   4  19   8       21.63       10.86      5.91 o 
  -4  20   8        1.65        4.22      6.52 o 
  -3  20   8       44.99       55.09      5.22 o 
  -2  20   8        9.73        8.94      3.79 o 
  -1  20   8       42.53       40.71      4.89 o 
   0  20   8      332.21      367.71     10.85 o 
   1  20   8       22.19       11.07      3.99 o 
   2  20   8        0.41       -3.72      3.72 o 
   3  20   8        0.00       -4.54      7.39 o 
  -3  21   8       11.53        6.95      7.33 o 
  -2  21   8       19.53       21.31      4.54 o 
  -1  21   8        0.02        0.67      4.67 o 
   0  21   8      490.72      625.47     18.10 o 
   1  21   8       12.43       15.07      6.08 o 
  -9   0   9      461.73      601.08     15.54 o 
  -7   0   9        6.23        2.65      2.56 o 
  -5   0   9       60.15       38.49      8.58 o 
  -3   0   9        4.61        2.68      1.16 o 
  -1   0   9     5110.80     5811.24    126.25 o 
   1   0   9      739.17      774.58     12.90 o 
   3   0   9      276.12      256.30      6.52 o 
   5   0   9     1833.47     2052.29     37.64 o 
   7   0   9       12.33       14.95      7.12 o 
 -10   1   9      435.20      564.14     32.97 o 
  -9   1   9        6.10        3.16      2.38 o 
  -8   1   9       60.59       45.69      3.21 o 
  -7   1   9       66.47       43.24      5.02 o 
  -6   1   9        0.32        0.18      1.43 o 
  -5   1   9      703.84      647.38     10.45 o 
  -4   1   9       14.62        5.96      1.59 o 
  -3   1   9      525.66      519.88      7.30 o 
  -2   1   9      390.09      472.53      5.98 o 
  -1   1   9        1.44       -0.94      0.94 o 
   0   1   9      118.27      114.59      2.94 o 
   1   1   9      363.04      363.45      5.32 o 
   2   1   9       11.12        0.78      1.11 o 
   3   1   9     2305.42     2471.95     24.41 o 
   4   1   9      117.26       81.66      5.39 o 
   5   1   9       48.17       44.40      3.87 o 
   6   1   9       12.21       11.42      2.47 o 
   7   1   9       18.51       20.11      3.56 o 
   8   1   9        1.83        0.07      3.38 o 
 -10   2   9        4.29        5.76      3.93 o 
  -9   2   9      134.82      133.90      5.21 o 
  -8   2   9        9.31        1.22      1.98 o 
  -7   2   9      283.06      264.31      6.26 o 
  -6   2   9       58.39       31.79      2.94 o 
  -5   2   9      405.79      398.13      7.56 o 
  -4   2   9      653.51      617.01      8.43 o 
  -3   2   9      138.25      110.51      2.84 o 
  -2   2   9      422.79      491.79      7.15 o 
  -1   2   9     2158.81     2499.39     23.99 o 
   0   2   9      183.13      152.06      3.09 o 
   1   2   9      727.18      795.75      9.35 o 
   2   2   9        0.03        0.70      1.13 o 
   3   2   9     2805.20     3142.60     30.23 o 
   4   2   9      114.39      116.96      3.74 o 
   5   2   9      119.83       93.65      4.18 o 
   6   2   9      132.45      119.55      7.10 o 
   7   2   9        4.27        3.09      3.07 o 
   8   2   9        4.39        0.71      3.43 o 
   9   2   9        0.32        2.48      6.41 o 
 -10   3   9       23.98       22.25      6.54 o 
  -9   3   9        6.07        0.23      2.63 o 
  -8   3   9       61.87       54.66      4.37 o 
  -7   3   9      137.17      117.79      4.31 o 
  -6   3   9      483.20      470.21      8.65 o 
  -5   3   9     1063.97     1081.81     22.01 o 
  -4   3   9      825.01      818.40     10.52 o 
  -3   3   9       72.44       50.08      2.73 o 
  -2   3   9      212.41      223.81      5.60 o 
  -1   3   9       11.49        9.35      1.18 o 
   0   3   9        7.34        3.85      1.03 o 
   1   3   9      410.46      422.95      5.93 o 
   2   3   9        5.35        1.65      1.13 o 
   3   3   9       15.10       13.99      1.54 o 
   4   3   9       51.14       41.28      2.58 o 
   5   3   9       11.53        4.54      2.20 o 
   6   3   9      262.43      266.80      8.22 o 
   7   3   9      290.12      299.48      9.11 o 
   8   3   9        0.15        0.92      3.30 o 
   9   3   9      146.28      186.33     13.96 o 
 -10   4   9      121.06      131.86      6.97 o 
  -9   4   9        2.50        2.81      3.13 o 
  -8   4   9      120.22      112.70      6.74 o 
  -7   4   9       78.11       87.77      5.77 o 
  -6   4   9      600.20      604.88     10.43 o 
  -5   4   9       29.57       16.99      2.02 o 
  -4   4   9      805.19      772.06      9.34 o 
  -3   4   9        9.91        2.89      1.19 o 
  -2   4   9        0.04       -0.63      1.06 o 
  -1   4   9      210.97      197.78      3.77 o 
   0   4   9       16.91        8.47      1.29 o 
   1   4   9      123.19      100.26      2.63 o 
   2   4   9     1266.86     1430.31     15.18 o 
   3   4   9        0.53       -1.24      1.24 o 
   4   4   9      284.07      269.51      9.29 o 
   5   4   9        0.81       -1.85      2.07 o 
   6   4   9       56.47       57.68      4.72 o 
   7   4   9        1.50       -1.30      3.94 o 
   8   4   9       25.02       11.96      3.92 o 
 -10   5   9        0.48        2.98      3.41 o 
  -9   5   9       12.58        8.37      3.08 o 
  -8   5   9      131.74      141.89      4.86 o 
  -7   5   9        0.00        0.48      1.87 o 
  -6   5   9       14.89        4.38      1.83 o 
  -5   5   9      208.62      202.88      4.40 o 
  -4   5   9      409.58      384.53      6.21 o 
  -3   5   9      235.55      233.84      6.91 o 
  -2   5   9        1.18        1.53      1.11 o 
  -1   5   9     1078.57     1217.30     14.69 o 
   0   5   9       13.55        5.67      1.47 o 
   1   5   9       38.86       13.66      1.41 o 
   2   5   9       20.49        7.17      1.47 o 
   3   5   9     1381.41     1516.06     22.36 o 
   4   5   9      543.82      548.31     11.61 o 
   5   5   9       24.02       26.35      3.00 o 
   6   5   9       36.54       33.02      4.14 o 
   7   5   9        4.05       -0.14      4.02 o 
   8   5   9        2.80        2.65      3.52 o 
 -10   6   9      196.51      241.01      8.37 o 
  -9   6   9       19.11       14.88      3.24 o 
  -8   6   9        3.02        0.40      2.09 o 
  -7   6   9      100.70      101.26      4.35 o 
  -6   6   9       35.46       24.22      2.44 o 
  -5   6   9     1483.43     1521.45     18.30 o 
  -4   6   9      190.85      187.90      4.09 o 
  -3   6   9       46.11       32.29      1.99 o 
  -2   6   9      486.39      478.63      7.21 o 
  -1   6   9      221.15      210.22      3.68 o 
   0   6   9     2821.71     3080.77     29.24 o 
   1   6   9       91.37       97.14      2.62 o 
   2   6   9     1071.94     1012.23     12.87 o 
   3   6   9      228.74      218.80      9.09 o 
   4   6   9       95.67       87.11      4.88 o 
   5   6   9       18.11       17.19      2.99 o 
   6   6   9       18.73       12.26      2.88 o 
   7   6   9      202.55      207.70      7.99 o 
   8   6   9       23.50       21.65      4.37 o 
 -10   7   9      107.29      143.88      8.60 o 
  -9   7   9       15.69       11.55      3.28 o 
  -8   7   9       97.52      101.54      5.40 o 
  -7   7   9       19.77       16.88      2.34 o 
  -6   7   9       25.56       14.05      1.95 o 
  -5   7   9      228.87      244.47      4.98 o 
  -4   7   9       18.16        8.09      2.41 o 
  -3   7   9        6.45        4.32      1.30 o 
  -2   7   9       35.87       25.91      2.44 o 
  -1   7   9       46.91       34.49      1.75 o 
   0   7   9      424.42      418.27      6.65 o 
   1   7   9      136.12      119.27      3.41 o 
   2   7   9       24.84       18.95      1.88 o 
   3   7   9       28.59       21.26      2.54 o 
   4   7   9       71.91       49.88      4.11 o 
   5   7   9       54.15       48.12      3.66 o 
   6   7   9      196.01      203.71      6.42 o 
   7   7   9        0.91       -3.24      3.24 o 
   8   7   9      142.19      165.20      8.22 o 
 -10   8   9       75.19       85.36      5.98 o 
  -9   8   9       37.69       34.65      4.03 o 
  -8   8   9      126.36      138.89     11.67 o 
  -7   8   9       86.66       84.19      5.23 o 
  -6   8   9        8.58        7.32      1.72 o 
  -5   8   9      272.69      264.56      5.91 o 
  -4   8   9      133.67      122.61      3.48 o 
  -3   8   9     1195.90     1191.62     14.49 o 
  -2   8   9      323.06      327.57      6.45 o 
  -1   8   9       16.20        9.52      1.71 o 
   0   8   9       99.38       81.30      3.56 o 
   1   8   9      290.27      291.37      5.47 o 
   2   8   9       15.23        5.49      1.87 o 
   3   8   9       51.01       43.45      4.98 o 
   4   8   9       18.61        8.76      2.38 o 
   5   8   9        0.23        0.48      2.34 o 
   6   8   9      187.48      179.01      6.17 o 
   7   8   9       24.75       21.68      4.16 o 
   8   8   9        0.11       -3.84      3.84 o 
  -9   9   9        6.81        3.58      3.38 o 
  -8   9   9       56.72       45.64      4.13 o 
  -7   9   9      115.31       98.59      4.44 o 
  -6   9   9        9.75        6.43      1.81 o 
  -5   9   9       32.12       24.23      2.14 o 
  -4   9   9      112.65       96.43      5.08 o 
  -3   9   9     1856.59     1938.87     21.82 o 
  -2   9   9      554.64      571.02     14.27 o 
  -1   9   9      112.63       98.15      3.63 o 
   0   9   9      227.34      212.42      5.50 o 
   1   9   9        1.26       -0.80      1.33 o 
   2   9   9      335.83      352.49     11.27 o 
   3   9   9        0.01        0.73      2.12 o 
   4   9   9      262.68      270.43      7.11 o 
   5   9   9      144.26      161.07      6.47 o 
   6   9   9        0.50       -2.62      2.62 o 
   7   9   9        7.17        3.61      3.77 o 
   8   9   9       16.34       19.36      7.36 o 
  -9  10   9       55.48       50.45      8.52 o 
  -8  10   9       26.87       24.37      3.60 o 
  -7  10   9       11.84        3.39      2.63 o 
  -6  10   9       34.77       28.75      2.46 o 
  -5  10   9       76.84       62.61      2.98 o 
  -4  10   9      198.06      215.65      4.75 o 
  -3  10   9        5.61        8.13      1.91 o 
  -2  10   9      242.99      241.37      5.81 o 
  -1  10   9      742.81      792.49     12.35 o 
   0  10   9      465.85      485.08      7.68 o 
   1  10   9      835.24      926.86     16.36 o 
   2  10   9      695.28      683.55     14.93 o 
   3  10   9       27.58       15.90      3.50 o 
   4  10   9      323.39      310.95      7.80 o 
   5  10   9      183.84      199.14      6.45 o 
   6  10   9        3.66       -0.74      2.76 o 
   7  10   9        0.00       -0.52      3.60 o 
  -9  11   9      112.56      130.56      8.55 o 
  -8  11   9       10.90       10.83      3.37 o 
  -7  11   9        5.26        1.85      2.28 o 
  -6  11   9        2.77        2.11      1.90 o 
  -5  11   9       41.22       40.06      2.63 o 
  -4  11   9       11.20        6.88      2.29 o 
  -3  11   9      144.79      146.36      4.72 o 
  -2  11   9      173.91      163.23      4.80 o 
  -1  11   9      670.54      685.82     11.29 o 
   0  11   9      148.90      138.97      3.83 o 
   1  11   9      632.12      596.78      9.65 o 
   2  11   9        9.40        9.60      2.08 o 
   3  11   9      222.97      240.64      6.62 o 
   4  11   9       32.73       30.32      4.11 o 
   5  11   9       14.58        6.85      2.77 o 
   6  11   9      344.74      402.41      9.80 o 
   7  11   9       15.17       15.51      3.84 o 
  -9  12   9       17.23        5.68      3.90 o 
  -8  12   9       91.27      102.69      6.04 o 
  -7  12   9       11.45        5.86      3.10 o 
  -6  12   9       83.76       86.07      5.38 o 
  -5  12   9       19.09       11.32      2.31 o 
  -4  12   9      436.23      446.27      9.11 o 
  -3  12   9      104.56       84.00      3.98 o 
  -2  12   9        0.23        2.30      1.89 o 
  -1  12   9      107.13      109.32      4.77 o 
   0  12   9       44.65       33.77      2.76 o 
   1  12   9        2.24        3.04      2.02 o 
   2  12   9      184.33      174.60      6.80 o 
   3  12   9       62.68       55.49      3.87 o 
   4  12   9      587.69      686.12     12.81 o 
   5  12   9       15.00        5.95      2.90 o 
   6  12   9        3.17       -2.28      3.02 o 
   7  12   9      114.69      128.79      6.70 o 
  -8  13   9        0.00        0.13      4.33 o 
  -7  13   9       20.00       19.73      3.62 o 
  -6  13   9       37.60       28.49      3.63 o 
  -5  13   9       43.15       35.09      3.76 o 
  -4  13   9      454.80      455.35      9.14 o 
  -3  13   9      214.58      236.68      6.21 o 
  -2  13   9       10.96        8.83      2.12 o 
  -1  13   9      476.42      539.22      9.94 o 
   0  13   9        0.37        1.89      1.92 o 
   1  13   9       47.25       34.33      3.11 o 
   2  13   9        0.08       -0.46      2.24 o 
   3  13   9       54.71       62.17      5.67 o 
   4  13   9       15.08       12.29      2.86 o 
   5  13   9        9.76        1.28      2.80 o 
   6  13   9        5.29        2.76      3.38 o 
  -8  14   9       42.43       41.92      6.35 o 
  -7  14   9        6.83        4.18      3.24 o 
  -6  14   9        0.62       -1.70      2.75 o 
  -5  14   9      234.39      268.30      7.00 o 
  -4  14   9        0.08       -0.19      2.14 o 
  -3  14   9      350.51      359.02      8.01 o 
  -2  14   9       10.20        5.91      2.16 o 
  -1  14   9        1.20       -1.86      1.86 o 
   0  14   9      222.85      206.58      6.86 o 
   1  14   9       25.88       20.64      3.39 o 
   2  14   9      210.29      206.27      6.21 o 
   3  14   9       25.42       18.42      3.04 o 
   4  14   9       30.92       23.77      3.40 o 
   5  14   9       78.87       77.93      6.94 o 
   6  14   9       22.07       13.79      3.80 o 
  -7  15   9        0.29       -2.60      3.35 o 
  -6  15   9      205.73      225.12      7.80 o 
  -5  15   9       11.67        7.90      2.79 o 
  -4  15   9       18.24       16.82      2.79 o 
  -3  15   9       80.99       82.08      4.60 o 
  -2  15   9        4.81        2.03      2.23 o 
  -1  15   9      529.43      621.44     12.01 o 
   0  15   9       34.99       36.48      3.93 o 
   1  15   9      208.68      228.18      7.68 o 
   2  15   9       27.57       14.98      3.03 o 
   3  15   9        0.23       -1.33      2.60 o 
   4  15   9       86.74       80.56      5.05 o 
   5  15   9       24.74       28.38      4.24 o 
   6  15   9       17.35       11.36      6.05 o 
  -7  16   9      110.44      131.24      8.92 o 
  -6  16   9       19.00       17.69      3.84 o 
  -5  16   9        0.40        2.11      2.95 o 
  -4  16   9        0.49        2.36      2.53 o 
  -3  16   9      169.68      179.72      5.97 o 
  -2  16   9        6.12        3.74      2.40 o 
  -1  16   9       21.49       24.73      3.04 o 
   0  16   9      232.56      264.09     14.27 o 
   1  16   9       60.73       57.62      5.56 o 
   2  16   9        1.52        0.64      2.98 o 
   3  16   9        5.58        3.19      2.99 o 
   4  16   9       68.75       63.65      4.81 o 
   5  16   9       20.10       11.84      4.00 o 
  -6  17   9       17.76       16.65      4.07 o 
  -5  17   9       49.47       49.54      7.25 o 
  -4  17   9        0.80       -1.74      2.82 o 
  -3  17   9       33.90       32.46      3.48 o 
  -2  17   9       69.83       57.23      4.08 o 
  -1  17   9      107.66      123.54      5.39 o 
   0  17   9       70.30       73.51      5.58 o 
   1  17   9       11.12        4.45      3.28 o 
   2  17   9      129.09      131.36      7.00 o 
   3  17   9        3.89        3.67      3.18 o 
   4  17   9       14.94        5.49      3.54 o 
  -5  18   9        0.06       -0.06      3.56 o 
  -4  18   9      102.76      140.76      6.30 o 
  -3  18   9       94.94      114.98      5.66 o 
  -2  18   9        0.73        0.98      2.86 o 
  -1  18   9      131.05      147.61      7.18 o 
   0  18   9      496.86      645.74     19.28 o 
   1  18   9       10.38        4.44      3.50 o 
   2  18   9        9.26        5.32      3.77 o 
   3  18   9       81.65       77.86      6.86 o 
   4  18   9        9.08        1.76      5.52 o 
  -5  19   9       23.05       30.53      7.33 o 
  -4  19   9        0.00       -3.42      3.42 o 
  -3  19   9       60.43       74.17      5.00 o 
  -2  19   9       18.58       19.67      3.56 o 
  -1  19   9        4.88        3.42      3.44 o 
   0  19   9       48.18       54.29      5.17 o 
   1  19   9        0.49       -3.35      3.42 o 
   2  19   9       14.67       13.07      4.16 o 
   3  19   9      178.43      214.00     17.23 o 
  -3  20   9       23.50       32.52      4.80 o 
  -2  20   9      276.38      373.05      9.40 o 
  -1  20   9        0.30       -0.39      3.87 o 
   0  20   9        5.03        1.22      4.00 o 
   1  20   9      134.59      149.05     10.28 o 
   2  20   9       44.75       56.23     10.50 o 
 -10   0  10       26.51        7.96      6.06 o 
  -8   0  10      153.07      144.46      6.99 o 
  -6   0  10      148.36      135.10      6.30 o 
  -4   0  10     1764.49     1909.06     42.06 o 
  -2   0  10      323.16      357.45      7.23 o 
   0   0  10        0.04       -0.30      1.53 o 
   2   0  10       91.74       68.60      3.65 o 
   4   0  10      411.01      443.79      9.59 o 
   6   0  10      154.16      159.02      9.82 o 
   8   0  10       95.62      105.92     12.38 o 
 -10   1  10       26.75       25.03      4.76 o 
  -9   1  10       23.21       17.51      2.84 o 
  -8   1  10      198.88      190.23      6.71 o 
  -7   1  10        1.92        0.58      1.73 o 
  -6   1  10      225.45      228.76      5.78 o 
  -5   1  10       91.72       73.03      3.54 o 
  -4   1  10      512.51      493.71      8.81 o 
  -3   1  10     1022.90     1084.42     15.35 o 
  -2   1  10      383.62      372.69      5.60 o 
  -1   1  10        1.38        0.34      1.00 o 
   0   1  10        5.64        1.09      1.00 o 
   1   1  10       86.51       60.92      2.77 o 
   2   1  10       10.39        3.14      1.29 o 
   3   1  10       21.54        7.02      1.49 o 
   4   1  10      301.91      286.09      5.83 o 
   5   1  10       90.41       97.32      4.43 o 
   6   1  10        3.80       -0.52      2.67 o 
   7   1  10        8.39        2.31      3.19 o 
   8   1  10        0.77       -1.65      4.78 o 
 -10   2  10      232.23      286.47      9.01 o 
  -9   2  10        8.78        5.48      2.56 o 
  -8   2  10      178.66      203.16      5.86 o 
  -7   2  10       14.79        9.64      2.14 o 
  -6   2  10        4.88       -1.35      1.61 o 
  -5   2  10       44.65       30.01      2.85 o 
  -4   2  10     1116.81     1223.57     25.81 o 
  -3   2  10       44.86       34.00      2.36 o 
  -2   2  10      674.00      702.76     12.91 o 
  -1   2  10       31.93       25.22      1.59 o 
   0   2  10      125.20       92.84      3.68 o 
   1   2  10      444.68      433.02      6.23 o 
   2   2  10      734.63      749.32      9.31 o 
   3   2  10      904.50     1027.58     12.00 o 
   4   2  10       76.61       51.47      2.87 o 
   5   2  10       21.45       19.60      3.11 o 
   6   2  10       16.96       15.75      3.26 o 
   7   2  10      206.85      235.38      8.21 o 
   8   2  10        1.07       -3.78      3.78 o 
 -10   3  10       98.43      116.06      6.72 o 
  -9   3  10        7.19        3.59      2.55 o 
  -8   3  10        2.23        0.21      2.06 o 
  -7   3  10        0.76       -0.56      1.81 o 
  -6   3  10      620.38      556.00      9.94 o 
  -5   3  10     1003.17     1099.05     17.16 o 
  -4   3  10      104.79      103.25      4.31 o 
  -3   3  10      141.10      132.30      4.86 o 
  -2   3  10      328.37      313.54      5.67 o 
  -1   3  10     1369.67     1496.84     23.89 o 
   0   3  10      485.75      479.13      6.55 o 
   1   3  10        1.85        3.12      1.19 o 
   2   3  10     1245.97     1336.74     14.60 o 
   3   3  10       94.40       85.31      3.64 o 
   4   3  10      325.26      303.50      7.02 o 
   5   3  10        0.88        0.77      2.56 o 
   6   3  10      151.30      153.61      7.03 o 
   7   3  10      156.95      177.85     11.02 o 
   8   3  10       41.76       45.49      5.37 o 
 -10   4  10        0.05       -2.03      3.46 o 
  -9   4  10        2.27        0.93      2.91 o 
  -8   4  10        0.12       -1.97      1.97 o 
  -7   4  10        8.01        8.72      2.17 o 
  -6   4  10       79.74       55.93      5.35 o 
  -5   4  10      494.72      449.33      8.49 o 
  -4   4  10      576.81      575.73      9.82 o 
  -3   4  10       46.43       35.86      2.42 o 
  -2   4  10      386.31      340.26      6.83 o 
  -1   4  10       85.69       69.87      2.33 o 
   0   4  10        0.45       -0.07      1.13 o 
   1   4  10      435.50      412.59      6.21 o 
   2   4  10        7.66        1.62      1.31 o 
   3   4  10        1.91        4.38      1.92 o 
   4   4  10       49.91       41.32      2.86 o 
   5   4  10       24.78       16.24      2.75 o 
   6   4  10        0.02       -1.73      2.79 o 
   7   4  10        3.39        3.94      3.43 o 
   8   4  10        4.28        3.98      4.02 o 
 -10   5  10      189.83      249.56     10.14 o 
  -9   5  10      156.61      167.67      6.86 o 
  -8   5  10        1.09       -0.96      2.19 o 
  -7   5  10       75.83       52.22      3.40 o 
  -6   5  10       16.18        8.74      2.08 o 
  -5   5  10      313.25      308.00      6.80 o 
  -4   5  10      225.01      211.62      4.46 o 
  -3   5  10       39.38       30.42      2.42 o 
  -2   5  10       17.73       20.02      2.00 o 
  -1   5  10       75.36       48.78      2.40 o 
   0   5  10      230.59      182.48      3.62 o 
   1   5  10       26.06       17.58      1.58 o 
   2   5  10     1297.05     1423.57     17.12 o 
   3   5  10      215.78      209.53      8.18 o 
   4   5  10       64.34       50.68      4.15 o 
   5   5  10        3.82        2.48      2.43 o 
   6   5  10       88.50       90.91      4.99 o 
   7   5  10        0.25       -1.90      3.56 o 
   8   5  10       13.94       11.23      3.71 o 
 -10   6  10      185.38      253.75     10.93 o 
  -9   6  10       39.86       34.02      4.04 o 
  -8   6  10        1.08       -0.78      2.21 o 
  -7   6  10      159.20      152.53      5.11 o 
  -6   6  10        0.28        0.56      1.82 o 
  -5   6  10      609.69      630.95     10.72 o 
  -4   6  10      444.48      417.99      6.84 o 
  -3   6  10       91.77       84.71      3.02 o 
  -2   6  10      417.42      421.86      7.02 o 
  -1   6  10        0.14        0.07      1.28 o 
   0   6  10      161.24      151.68      3.31 o 
   1   6  10      310.13      289.13      5.52 o 
   2   6  10      257.06      247.28      5.17 o 
   3   6  10      143.04      105.64     12.07 o 
   4   6  10        9.42        1.29      2.11 o 
   5   6  10       44.95       39.49      3.63 o 
   6   6  10       32.37       37.41      4.79 o 
   7   6  10        6.48        1.18      3.60 o 
   8   6  10       37.14       45.04      6.56 o 
 -10   7  10        7.51        6.57      4.49 o 
  -9   7  10       24.41       23.48      3.77 o 
  -8   7  10      148.64      147.63      5.38 o 
  -7   7  10        2.64        1.71      2.15 o 
  -6   7  10       14.73        2.42      1.89 o 
  -5   7  10      210.27      201.74      4.69 o 
  -4   7  10      339.31      356.58      6.26 o 
  -3   7  10       62.70       43.70      3.05 o 
  -2   7  10      397.10      383.73      8.19 o 
  -1   7  10        5.46        3.41      1.42 o 
   0   7  10       64.31       65.62      2.81 o 
   1   7  10       66.18       30.84      2.94 o 
   2   7  10      200.09      210.21      8.52 o 
   3   7  10       39.72       17.77      2.59 o 
   4   7  10        0.49       -1.82      2.20 o 
   5   7  10       91.23       89.40      8.99 o 
   6   7  10      212.40      237.92      8.92 o 
   7   7  10       67.14       65.31      5.60 o 
   8   7  10        0.59       -4.22      6.41 o 
  -9   8  10       10.49        5.62      3.38 o 
  -8   8  10       70.32       62.73      4.67 o 
  -7   8  10       76.46       65.88      3.93 o 
  -6   8  10        0.02       -2.08      2.14 o 
  -5   8  10       76.15       57.56      2.90 o 
  -4   8  10      122.39      117.60      3.54 o 
  -3   8  10      663.16      672.61      9.58 o 
  -2   8  10      324.35      354.36      7.16 o 
  -1   8  10      533.44      552.25      9.56 o 
   0   8  10      307.51      265.47      5.25 o 
   1   8  10      159.00      116.34      3.72 o 
   2   8  10      143.00      132.40      4.75 o 
   3   8  10        9.89        1.50      2.17 o 
   4   8  10      468.53      513.08     13.83 o 
   5   8  10        1.26       -2.48      2.48 o 
   6   8  10       16.61       14.05      3.20 o 
   7   8  10        3.91       -0.75      3.69 o 
  -9   9  10       19.52       20.23      5.46 o 
  -8   9  10       19.80       16.92      3.43 o 
  -7   9  10       21.70       15.35      2.92 o 
  -6   9  10      152.33      152.07      5.08 o 
  -5   9  10      154.83      157.92      4.25 o 
  -4   9  10      264.91      264.15      5.41 o 
  -3   9  10      363.27      345.40      7.24 o 
  -2   9  10      367.63      374.05      7.55 o 
  -1   9  10       51.89       36.03      2.74 o 
   0   9  10     1354.74     1506.18     20.32 o 
   1   9  10        0.51       -1.30      1.54 o 
   2   9  10      769.20      762.47     24.81 o 
   3   9  10      114.09       96.21      4.71 o 
   4   9  10      222.19      239.63      7.17 o 
   5   9  10       19.07       13.62      3.07 o 
   6   9  10       49.68       45.73      4.23 o 
   7   9  10        0.18       -1.38      3.89 o 
  -9  10  10       24.69       25.20      4.30 o 
  -8  10  10       35.19       35.41      4.26 o 
  -7  10  10        6.78        0.92      2.40 o 
  -6  10  10        0.05        0.28      1.78 o 
  -5  10  10       15.11       18.25      2.72 o 
  -4  10  10       19.62       12.10      2.17 o 
  -3  10  10      867.28      938.28     14.33 o 
  -2  10  10      244.36      232.00      5.84 o 
  -1  10  10       93.53       65.70      3.53 o 
   0  10  10       82.27       81.33      3.82 o 
   1  10  10       97.55       87.73      3.44 o 
   2  10  10       50.97       32.05      3.02 o 
   3  10  10       62.16       52.84      3.86 o 
   4  10  10        6.08        2.43      2.55 o 
   5  10  10      173.36      176.32      6.50 o 
   6  10  10       13.68       11.03      3.39 o 
   7  10  10       59.19       63.07      5.86 o 
  -9  11  10        5.91        4.30      4.89 o 
  -8  11  10        0.10       -0.50      3.24 o 
  -7  11  10       42.81       45.47      4.20 o 
  -6  11  10        1.85       -1.12      2.10 o 
  -5  11  10        7.96        7.78      2.29 o 
  -4  11  10      168.83      155.76      4.94 o 
  -3  11  10      112.19       88.10      4.88 o 
  -2  11  10       16.05        9.54      2.14 o 
  -1  11  10       29.96       21.63      2.44 o 
   0  11  10      175.31      154.23      4.84 o 
   1  11  10       17.36        8.30      2.28 o 
   2  11  10        8.19        4.67      2.25 o 
   3  11  10        9.16        5.04      2.51 o 
   4  11  10       27.47        8.80      2.89 o 
   5  11  10        0.39       -2.23      2.82 o 
   6  11  10       53.83       47.10      5.89 o 
   7  11  10      174.61      198.67     16.82 o 
  -8  12  10       34.07       29.46      5.43 o 
  -7  12  10      101.45      117.77      7.83 o 
  -6  12  10       64.09       74.44      5.75 o 
  -5  12  10        4.37        4.12      2.26 o 
  -4  12  10        0.14       -1.26      1.99 o 
  -3  12  10       45.10       35.07      3.58 o 
  -2  12  10        0.17       -1.70      1.85 o 
  -1  12  10       28.30       20.41      2.53 o 
   0  12  10       24.98       18.59      2.97 o 
   1  12  10      507.74      543.46     12.17 o 
   2  12  10       81.78       73.76      5.80 o 
   3  12  10       28.15       12.48      2.86 o 
   4  12  10       75.92       74.79      7.01 o 
   5  12  10       17.20       11.81      3.32 o 
   6  12  10        0.84       -3.26      3.34 o 
  -8  13  10       30.37       37.26      8.47 o 
  -7  13  10        0.15        0.48      3.75 o 
  -6  13  10        7.88        0.20      2.91 o 
  -5  13  10       20.70       11.99      2.77 o 
  -4  13  10      128.31      129.36      5.11 o 
  -3  13  10       24.43       17.08      2.58 o 
  -2  13  10       26.62       18.03      2.55 o 
  -1  13  10      230.68      230.14      6.13 o 
   0  13  10      281.06      316.74      7.32 o 
   1  13  10       25.42       26.27      3.49 o 
   2  13  10        1.52        0.09      2.47 o 
   3  13  10        9.65        6.62      2.70 o 
   4  13  10        3.91       -0.87      2.83 o 
   5  13  10      242.56      278.24      8.26 o 
   6  13  10      182.30      221.43      8.93 o 
  -7  14  10       50.10       55.32      6.85 o 
  -6  14  10       20.48       26.31      3.83 o 
  -5  14  10      183.19      189.90      6.01 o 
  -4  14  10      477.58      539.25     10.57 o 
  -3  14  10      392.51      405.84      8.82 o 
  -2  14  10       29.14       24.78      3.49 o 
  -1  14  10       83.40       79.17      4.15 o 
   0  14  10        0.00        0.68      2.68 o 
   1  14  10      159.13      137.86      7.90 o 
   2  14  10        1.14        1.65      2.97 o 
   3  14  10       29.71       19.30      3.21 o 
   4  14  10        0.15       -1.17      2.99 o 
   5  14  10        0.95        0.85      3.41 o 
  -7  15  10       41.96       43.39      6.14 o 
  -6  15  10        1.57        0.29      3.28 o 
  -5  15  10       18.90       16.77      3.21 o 
  -4  15  10       27.10       23.95      6.19 o 
  -3  15  10       61.52       52.80      3.90 o 
  -2  15  10       12.42        8.27      2.63 o 
  -1  15  10        7.70        6.22      2.50 o 
   0  15  10      616.57      672.85     14.54 o 
   1  15  10       67.78       52.12      4.62 o 
   2  15  10       12.35       15.28      5.24 o 
   3  15  10        0.03       -2.86      2.93 o 
   4  15  10      342.54      406.76     10.04 o 
   5  15  10       40.68       40.81      4.62 o 
  -6  16  10       11.01       13.23      3.92 o 
  -5  16  10        1.50       -1.82      2.88 o 
  -4  16  10        2.32        2.29      2.85 o 
  -3  16  10       29.94       31.79      3.43 o 
  -2  16  10       65.45       79.66      4.56 o 
  -1  16  10       51.07       45.48      3.71 o 
   0  16  10      133.63      157.35      9.45 o 
   1  16  10      164.47      160.67      7.17 o 
   2  16  10       67.59       67.81      5.46 o 
   3  16  10      252.18      284.03      9.68 o 
   4  16  10       27.82       34.16      4.23 o 
  -6  17  10        6.39        0.62      4.61 o 
  -5  17  10      141.07      178.23      7.92 o 
  -4  17  10        6.59        5.90      3.04 o 
  -3  17  10       13.70       14.50      3.25 o 
  -2  17  10       12.99       11.29      2.98 o 
  -1  17  10       29.37       23.16      3.91 o 
   0  17  10        0.04       -2.96      2.96 o 
   1  17  10       94.27      117.03      6.82 o 
   2  17  10        0.01        1.22      3.46 o 
   3  17  10       26.10       23.52      4.60 o 
  -5  18  10       14.47       12.57      4.15 o 
  -4  18  10       82.22       94.09      5.50 o 
  -3  18  10        2.03        0.83      3.04 o 
  -2  18  10       78.55       88.22      5.40 o 
  -1  18  10      215.00      246.65     20.75 o 
   0  18  10        0.16        1.83      3.32 o 
   1  18  10       91.01       82.35      6.16 o 
   2  18  10        0.32       -3.08      3.72 o 
   3  18  10      140.25      187.15     16.15 o 
  -4  19  10       21.28       18.77      4.93 o 
  -3  19  10       17.29       18.53      3.80 o 
  -2  19  10        8.32        6.83      3.43 o 
  -1  19  10       89.66      114.58      7.88 o 
   0  19  10       10.70        8.37      4.12 o 
   1  19  10      142.44      178.88     10.02 o 
   2  19  10       15.34        3.68      7.55 o 
  -2  20  10       15.13       18.85      9.17 o 
  -1  20  10        0.00        4.57      5.57 o 
   0  20  10      314.82      347.69     20.56 o 
  -9   0  11        1.04        2.45      3.90 o 
  -7   0  11       84.57       78.80      5.77 o 
  -5   0  11      910.92      928.85     20.25 o 
  -3   0  11       10.89        6.34      2.61 o 
  -1   0  11      694.48      620.28     25.18 o 
   1   0  11       17.81        3.38      1.94 o 
   3   0  11       24.56       18.53      2.77 o 
   5   0  11       73.51       71.37      7.20 o 
   7   0  11       31.95       15.58      7.62 o 
 -10   1  11        7.04        1.87      3.46 o 
  -9   1  11      247.14      291.40      7.59 o 
  -8   1  11       11.33        9.27      2.58 o 
  -7   1  11       26.66       13.67      2.42 o 
  -6   1  11        1.27        0.73      1.93 o 
  -5   1  11        2.00       -0.31      1.73 o 
  -4   1  11      126.32      116.62      6.16 o 
  -3   1  11      288.70      264.24      6.70 o 
  -2   1  11       60.61       66.52      5.73 o 
  -1   1  11      178.39      146.77      3.92 o 
   0   1  11      189.45      179.02      4.13 o 
   1   1  11      643.53      661.52      8.94 o 
   2   1  11      265.50      227.46      4.41 o 
   3   1  11        1.04       -1.38      1.38 o 
   4   1  11      266.73      252.50      5.60 o 
   5   1  11       21.27       17.72      3.26 o 
   6   1  11       36.00       21.57      3.76 o 
   7   1  11        5.47        3.45      4.71 o 
 -10   2  11       11.11        6.56      3.72 o 
  -9   2  11       73.59       84.26      5.55 o 
  -8   2  11        0.33       -0.72      2.19 o 
  -7   2  11        1.41        1.44      2.01 o 
  -6   2  11       90.24       74.33      5.12 o 
  -5   2  11       49.45       35.97      2.90 o 
  -4   2  11        0.00       -1.52      1.52 o 
  -3   2  11      447.87      473.16      8.82 o 
  -2   2  11        0.37       -1.21      1.27 o 
  -1   2  11      103.35      107.13      5.60 o 
   0   2  11       54.72       36.59      2.63 o 
   1   2  11        0.01       -0.69      1.32 o 
   2   2  11       14.00        5.97      1.59 o 
   3   2  11      115.95      120.10      4.08 o 
   4   2  11       22.08       19.04      2.66 o 
   5   2  11       83.79       78.31      5.75 o 
   6   2  11      105.21       99.66      6.09 o 
   7   2  11      188.91      212.05      8.28 o 
 -10   3  11       85.98       77.87      7.07 o 
  -9   3  11       12.89        4.87      2.71 o 
  -8   3  11        1.49       -1.34      2.18 o 
  -7   3  11       29.80       26.14      3.07 o 
  -6   3  11       29.41       15.84      2.38 o 
  -5   3  11        1.95       -0.67      1.72 o 
  -4   3  11       21.55       10.13      1.98 o 
  -3   3  11       21.16       13.85      1.93 o 
  -2   3  11       14.61       14.90      2.67 o 
  -1   3  11       30.40       21.72      1.89 o 
   0   3  11        0.46       -0.05      1.20 o 
   1   3  11      652.62      603.75     12.55 o 
   2   3  11       87.60       60.50      2.66 o 
   3   3  11      881.81      968.75     14.93 o 
   4   3  11       14.84        6.73      2.37 o 
   5   3  11       13.05        6.38      3.86 o 
   6   3  11       15.67       20.45      3.87 o 
   7   3  11       64.21       75.03      5.83 o 
   8   3  11        0.96        6.63      6.82 o 
 -10   4  11        2.26       -1.22      8.20 o 
  -9   4  11       19.61       11.36      3.39 o 
  -8   4  11       79.22       83.53      4.47 o 
  -7   4  11        3.29        0.41      2.08 o 
  -6   4  11      177.31      174.42      5.28 o 
  -5   4  11        1.20        1.50      1.74 o 
  -4   4  11     1096.50     1104.64     16.11 o 
  -3   4  11       84.43       69.19      3.59 o 
  -2   4  11        0.00       -1.01      1.32 o 
  -1   4  11        0.69       -1.30      1.30 o 
   0   4  11        1.19        1.22      1.22 o 
   1   4  11       17.40       11.18      1.82 o 
   2   4  11      347.89      350.24      6.46 o 
   3   4  11      484.90      439.74      8.92 o 
   4   4  11        9.74       -0.78      2.14 o 
   5   4  11       33.22       35.15      3.52 o 
   6   4  11       26.42       27.26      4.08 o 
   7   4  11        0.76       -3.53      3.53 o 
  -9   5  11        0.08       -3.04      3.04 o 
  -8   5  11       62.27       44.63      3.60 o 
  -7   5  11       58.85       46.74      3.39 o 
  -6   5  11      187.36      168.68      5.22 o 
  -5   5  11      664.37      676.09     16.07 o 
  -4   5  11     1773.46     1958.95     25.32 o 
  -3   5  11      432.33      411.18     10.79 o 
  -2   5  11     2005.66     2147.71     28.04 o 
  -1   5  11       24.89       20.47      2.04 o 
   0   5  11       98.49       91.89      3.03 o 
   1   5  11      164.87      140.29      3.86 o 
   2   5  11      200.94      178.35      4.46 o 
   3   5  11        1.94       -1.54      1.95 o 
   4   5  11        7.88        1.19      2.39 o 
   5   5  11        6.60        3.44      2.71 o 
   6   5  11       40.51       44.19      4.74 o 
   7   5  11       38.38       35.21      5.06 o 
  -9   6  11       17.16       22.29      5.61 o 
  -8   6  11        1.48       -0.71      2.35 o 
  -7   6  11       55.77       47.02      4.38 o 
  -6   6  11        0.67        1.15      2.00 o 
  -5   6  11        0.23        0.54      1.84 o 
  -4   6  11       15.42        6.57      1.92 o 
  -3   6  11      333.95      310.41      5.84 o 
  -2   6  11      132.64       98.90      3.26 o 
  -1   6  11       86.57       70.37      3.54 o 
   0   6  11        0.25       -0.76      1.61 o 
   1   6  11      120.79      117.17      4.20 o 
   2   6  11        6.15        3.10      2.57 o 
   3   6  11        1.75        0.52      2.15 o 
   4   6  11      234.02      239.95      9.28 o 
   5   6  11       22.86       12.45      3.08 o 
   6   6  11      192.70      210.44      8.18 o 
   7   6  11       87.32       97.47      6.78 o 
  -9   7  11      156.58      168.96     10.86 o 
  -8   7  11        1.13        0.25      2.54 o 
  -7   7  11       17.27       15.28      2.61 o 
  -6   7  11       45.51       30.43      2.92 o 
  -5   7  11      117.48      115.87      4.62 o 
  -4   7  11        1.97        1.03      1.64 o 
  -3   7  11      333.26      295.61      5.73 o 
  -2   7  11       52.34       53.10      3.13 o 
  -1   7  11      369.53      361.49      8.56 o 
   0   7  11       27.98       24.51      2.41 o 
   1   7  11       40.99       26.84      2.26 o 
   2   7  11      284.95      263.81      6.59 o 
   3   7  11       38.37       24.05      3.14 o 
   4   7  11        2.56        1.96      2.51 o 
   5   7  11      149.17      185.25      6.52 o 
   6   7  11       88.41       93.24      8.09 o 
   7   7  11       19.59       12.48      4.27 o 
  -9   8  11      304.25      337.27     10.05 o 
  -8   8  11        9.74        6.61      3.34 o 
  -7   8  11      174.77      187.13      5.83 o 
  -6   8  11        1.23        1.02      2.13 o 
  -5   8  11       44.30       36.54      3.05 o 
  -4   8  11        2.21        0.05      1.62 o 
  -3   8  11      869.97      929.85     20.91 o 
  -2   8  11      549.53      619.62     10.59 o 
  -1   8  11      427.03      437.68      8.42 o 
   0   8  11     1366.65     1409.00     23.68 o 
   1   8  11        2.79        2.37      1.64 o 
   2   8  11       29.79       17.34      2.66 o 
   3   8  11        2.10       -1.89      2.25 o 
   4   8  11       75.15       70.01      6.16 o 
   5   8  11       60.93       43.53      4.04 o 
   6   8  11       21.79       13.74      4.56 o 
   7   8  11        1.73       -3.85      3.85 o 
  -9   9  11       23.72       18.99      4.20 o 
  -8   9  11       23.39       21.83      3.75 o 
  -7   9  11       85.54       93.46      4.68 o 
  -6   9  11      246.92      261.18     17.82 o 
  -5   9  11       28.02       15.94      2.46 o 
  -4   9  11       84.04       73.21      3.75 o 
  -3   9  11      501.06      533.40      9.74 o 
  -2   9  11      158.25      147.41      4.69 o 
  -1   9  11      206.91      200.11      5.44 o 
   0   9  11       89.08       78.86      3.83 o 
   1   9  11       82.03       71.05      5.51 o 
   2   9  11        4.17       -1.10      2.15 o 
   3   9  11       37.36       36.68      3.48 o 
   4   9  11        5.50        4.61      2.67 o 
   5   9  11      360.44      392.33     14.49 o 
   6   9  11       62.97       69.81      5.87 o 
   7   9  11      277.87      356.45     14.00 o 
  -8  10  11       30.18       24.84      4.05 o 
  -7  10  11       43.79       47.54      3.85 o 
  -6  10  11      202.55      208.84      7.42 o 
  -5  10  11        1.06       -1.76      2.03 o 
  -4  10  11        0.16       -1.92      1.92 o 
  -3  10  11        6.47        7.29      2.16 o 
  -2  10  11      670.18      709.61     11.94 o 
  -1  10  11      313.40      328.24      7.29 o 
   0  10  11        5.79        2.61      1.96 o 
   1  10  11       97.31       59.45      4.47 o 
   2  10  11      205.87      182.08      5.72 o 
   3  10  11      103.55       80.37      4.60 o 
   4  10  11        2.13       -2.57      2.57 o 
   5  10  11        3.87       -1.59      2.99 o 
   6  10  11        2.02       -0.52      3.64 o 
  -8  11  11       29.00       35.55      9.50 o 
  -7  11  11        7.03        6.03      3.46 o 
  -6  11  11      535.58      691.54     17.02 o 
  -5  11  11      214.66      207.04      6.27 o 
  -4  11  11        0.47        0.68      2.84 o 
  -3  11  11       40.90       41.83      3.15 o 
  -2  11  11       23.71       20.44      2.57 o 
  -1  11  11        0.00       -1.84      1.84 o 
   0  11  11      143.35      134.69      4.88 o 
   1  11  11      315.86      303.66      8.82 o 
   2  11  11      112.85      108.08      5.22 o 
   3  11  11       27.25       17.29      3.04 o 
   4  11  11        6.96        6.83      3.02 o 
   5  11  11        0.56        4.98      3.23 o 
   6  11  11       34.91       29.51      4.37 o 
  -8  12  11       26.57       27.84      5.61 o 
  -7  12  11      106.05      122.65      8.30 o 
  -6  12  11        2.33       -0.09      3.10 o 
  -5  12  11      292.91      319.72      7.73 o 
  -4  12  11        7.38        7.61      2.38 o 
  -3  12  11      112.66      102.54      5.04 o 
  -2  12  11      176.47      177.97      5.52 o 
  -1  12  11        7.03        5.25      2.22 o 
   0  12  11       42.11       35.82      3.38 o 
   1  12  11      117.52      100.98      5.73 o 
   2  12  11       81.72       65.87      5.05 o 
   3  12  11       71.04       61.12      4.48 o 
   4  12  11        8.82        1.69      2.98 o 
   5  12  11        9.66        1.34      3.15 o 
   6  12  11      205.29      247.73     11.66 o 
  -7  13  11      254.20      312.90     17.64 o 
  -6  13  11      157.84      183.93      7.37 o 
  -5  13  11        2.53        3.76      2.49 o 
  -4  13  11       21.39       12.99      2.68 o 
  -3  13  11      119.33      126.14      8.82 o 
  -2  13  11      146.89      150.38      6.53 o 
  -1  13  11        0.02       -2.13      2.13 o 
   0  13  11      238.01      254.85     15.38 o 
   1  13  11       18.44       13.86      2.95 o 
   2  13  11        3.10        1.30      3.16 o 
   3  13  11       22.03       20.78      3.95 o 
   4  13  11       19.25        8.94      3.36 o 
   5  13  11       33.30       23.86      4.12 o 
  -7  14  11       38.04       40.47     11.98 o 
  -6  14  11       15.39       10.98      7.84 o 
  -5  14  11       89.22      104.29      5.13 o 
  -4  14  11        5.40        3.52      2.64 o 
  -3  14  11       66.26       60.81      4.02 o 
  -2  14  11       14.06        9.78      2.63 o 
  -1  14  11       94.06       97.47      6.33 o 
   0  14  11       60.49       45.20      4.42 o 
   1  14  11       17.39       18.79      3.63 o 
   2  14  11      492.34      588.25     19.42 o 
   3  14  11      209.17      244.13     13.23 o 
   4  14  11       34.88       22.96      3.99 o 
   5  14  11      252.42      298.48     23.29 o 
  -6  15  11       22.99       17.32      4.20 o 
  -5  15  11       37.03       40.46      3.91 o 
  -4  15  11      142.06      167.61      6.11 o 
  -3  15  11       45.39       46.66      3.84 o 
  -2  15  11        2.75       -1.62      2.57 o 
  -1  15  11       19.45       21.02      3.04 o 
   0  15  11      242.01      292.66     10.44 o 
   1  15  11      165.18      157.44     13.92 o 
   2  15  11       98.87      103.87      6.42 o 
   3  15  11      183.18      212.94      8.61 o 
   4  15  11      166.29      202.86     13.34 o 
  -6  16  11       11.13        9.26      5.13 o 
  -5  16  11        1.85        0.67      3.06 o 
  -4  16  11        0.02        0.90      2.91 o 
  -3  16  11       68.85       67.81      4.53 o 
  -2  16  11       41.78       30.28      4.24 o 
  -1  16  11      148.64      159.55      7.51 o 
   0  16  11       29.61       28.26      4.08 o 
   1  16  11       37.54       40.57      4.65 o 
   2  16  11      214.53      225.97      8.83 o 
   3  16  11      150.38      175.39     11.47 o 
  -5  17  11       37.48       35.16      6.51 o 
  -4  17  11       15.17       18.06      3.57 o 
  -3  17  11        0.74        1.91      3.05 o 
  -2  17  11       51.71       50.25      4.26 o 
  -1  17  11       28.21       25.81      5.10 o 
   0  17  11        3.70        3.24      3.70 o 
   1  17  11      185.41      213.73      8.59 o 
   2  17  11      173.09      202.98     10.48 o 
  -4  18  11        6.30        6.02      3.69 o 
  -3  18  11      103.45      128.22      6.17 o 
  -2  18  11      152.80      168.21      9.57 o 
  -1  18  11       27.38       26.77      4.60 o 
   0  18  11      109.24      117.31      7.09 o 
   1  18  11      350.37      441.42     18.58 o 
  -2  19  11        9.95       10.73      4.43 o 
  -1  19  11       18.21       15.08      4.52 o 
   0  19  11      236.58      332.99     19.23 o 
  -8   0  12        0.08        0.40      3.47 o 
  -6   0  12      120.96      139.29      7.11 o 
  -4   0  12       15.12        8.87      2.79 o 
  -2   0  12       47.10       28.22      3.78 o 
   0   0  12     1590.97     1759.62     26.14 o 
   2   0  12     1819.93     1943.13     28.72 o 
   4   0  12      306.08      283.22     12.01 o 
   6   0  12      282.16      262.42     15.96 o 
  -9   1  12      167.19      195.66      6.41 o 
  -8   1  12       16.99       10.46      2.92 o 
  -7   1  12       49.74       35.87      3.28 o 
  -6   1  12       56.59       56.37      3.64 o 
  -5   1  12       68.93       41.38      3.14 o 
  -4   1  12      187.63      178.44      5.30 o 
  -3   1  12        5.64        1.21      1.73 o 
  -2   1  12      307.80      316.31      7.09 o 
  -1   1  12      755.35      859.68     11.63 o 
   0   1  12       43.35       25.21      1.94 o 
   1   1  12       57.11       42.26      3.83 o 
   2   1  12      944.14     1040.63     11.51 o 
   3   1  12      134.82      112.25      6.57 o 
   4   1  12       30.27       19.82      3.35 o 
   5   1  12       82.79       76.60      7.18 o 
   6   1  12       96.13      102.78      8.20 o 
   7   1  12       13.96       17.94      5.57 o 
  -9   2  12      143.52      165.57      7.14 o 
  -8   2  12      122.76      146.78      5.87 o 
  -7   2  12        5.07        2.56      2.28 o 
  -6   2  12        0.12        0.11      2.04 o 
  -5   2  12       49.51       36.05      3.02 o 
  -4   2  12       54.51       40.61      4.48 o 
  -3   2  12        0.64        0.19      1.75 o 
  -2   2  12      194.30      157.19      4.76 o 
  -1   2  12        1.17        0.90      1.48 o 
   0   2  12      990.66     1042.05     13.48 o 
   1   2  12      743.98      815.05     10.22 o 
   2   2  12       57.54       41.32      3.43 o 
   3   2  12       23.69       17.28      2.31 o 
   4   2  12       21.68       18.29      3.13 o 
   5   2  12        4.94        2.49      3.01 o 
   6   2  12       10.79        6.14      3.67 o 
   7   2  12        9.35        3.80      5.18 o 
  -9   3  12       13.52        6.44      2.95 o 
  -8   3  12      135.03      152.83      5.95 o 
  -7   3  12       45.02       42.02      3.65 o 
  -6   3  12       68.60       44.84      3.43 o 
  -5   3  12       39.81       32.75      2.99 o 
  -4   3  12        0.03        0.10      1.85 o 
  -3   3  12       54.06       39.10      3.17 o 
  -2   3  12       25.41       18.11      2.35 o 
  -1   3  12       92.45       99.81      7.25 o 
   0   3  12       13.86        5.40      1.48 o 
   1   3  12      390.18      374.64      6.08 o 
   2   3  12        7.52        1.86      1.78 o 
   3   3  12        0.69       -0.11      2.08 o 
   4   3  12      395.75      412.07      8.98 o 
   5   3  12       68.26       65.32      5.07 o 
   6   3  12       48.10       49.62      5.09 o 
   7   3  12        0.02       -4.00      4.00 o 
  -9   4  12       30.33       34.06      3.73 o 
  -8   4  12       50.70       43.18      5.68 o 
  -7   4  12        0.34       -2.20      2.20 o 
  -6   4  12       90.39       71.97      4.02 o 
  -5   4  12        1.94        2.69      1.98 o 
  -4   4  12      623.41      680.37     11.72 o 
  -3   4  12        0.53       -0.89      1.74 o 
  -2   4  12      739.43      729.66     10.40 o 
  -1   4  12       50.84       33.82      2.59 o 
   0   4  12      102.06       93.79      3.54 o 
   1   4  12      354.30      362.00      6.61 o 
   2   4  12        2.66        1.05      1.77 o 
   3   4  12       30.46       21.04      2.86 o 
   4   4  12      331.20      352.18      8.32 o 
   5   4  12       20.10       18.75      3.81 o 
   6   4  12        4.14       -2.26      3.54 o 
   7   4  12        3.76        1.07      4.97 o 
  -9   5  12      304.37      404.03     11.05 o 
  -8   5  12        0.02       -1.47      2.58 o 
  -7   5  12       11.36        5.66      2.50 o 
  -6   5  12       23.27       18.76      2.76 o 
  -5   5  12       26.71       13.45      2.42 o 
  -4   5  12       13.53       16.11      2.12 o 
  -3   5  12      120.71      117.84      5.92 o 
  -2   5  12       81.04       60.76      4.34 o 
  -1   5  12     1086.29     1212.97     15.22 o 
   0   5  12       82.67       52.94      4.19 o 
   1   5  12       52.54       50.46      4.05 o 
   2   5  12       68.50       63.39      4.44 o 
   3   5  12       93.80       67.35      4.18 o 
   4   5  12       33.71       26.33      3.27 o 
   5   5  12       17.99        9.14      3.47 o 
   6   5  12       11.66       12.97      4.12 o 
   7   5  12       20.54       22.79      6.18 o 
  -9   6  12      112.18      117.24      8.12 o 
  -8   6  12       13.26        2.81      2.69 o 
  -7   6  12      136.90      132.00      5.60 o 
  -6   6  12       24.14       23.77      2.84 o 
  -5   6  12      454.35      480.80     13.02 o 
  -4   6  12      134.86      111.29      4.58 o 
  -3   6  12      591.03      649.04     11.22 o 
  -2   6  12      531.75      524.55     11.51 o 
  -1   6  12      459.00      494.24      9.44 o 
   0   6  12      134.05      131.88      4.58 o 
   1   6  12      179.54      153.01      6.87 o 
   2   6  12       82.69       72.23      4.07 o 
   3   6  12      393.21      426.01      9.21 o 
   4   6  12       48.69       37.81      4.65 o 
   5   6  12       21.12       11.31      3.74 o 
   6   6  12        3.62       -3.41      3.41 o 
   7   6  12      196.79      249.88     14.79 o 
  -9   7  12        0.48        0.61      3.64 o 
  -8   7  12        0.84        1.14      2.64 o 
  -7   7  12        0.49       -1.92      2.40 o 
  -6   7  12        4.52        0.63      2.26 o 
  -5   7  12        0.01       -0.34      2.12 o 
  -4   7  12        9.95        4.65      2.12 o 
  -3   7  12       42.28       33.09      2.83 o 
  -2   7  12       51.63       47.17      3.13 o 
  -1   7  12       13.31        4.87      2.03 o 
   0   7  12       40.30       28.68      2.64 o 
   1   7  12       26.05       19.24      2.60 o 
   2   7  12       71.00       65.84      4.01 o 
   3   7  12       21.06       16.61      2.97 o 
   4   7  12       43.47       41.02      3.95 o 
   5   7  12      318.85      374.14     12.00 o 
   6   7  12      346.40      399.38     15.92 o 
  -9   8  12      123.16      126.71     11.90 o 
  -8   8  12        8.30        6.79      2.98 o 
  -7   8  12        1.90        3.71      2.48 o 
  -6   8  12      151.95      142.97      7.08 o 
  -5   8  12        5.76        1.81      2.19 o 
  -4   8  12      197.08      186.97      6.73 o 
  -3   8  12      115.86      106.06      4.33 o 
  -2   8  12       58.71       48.28      4.69 o 
  -1   8  12       42.01       29.91      2.84 o 
   0   8  12      311.36      328.89      7.30 o 
   1   8  12       80.28       73.13      4.09 o 
   2   8  12      241.76      229.48      6.47 o 
   3   8  12        0.11        0.66      2.61 o 
   4   8  12      794.82      954.85     18.29 o 
   5   8  12      278.46      308.70      8.56 o 
   6   8  12      123.55      134.84      7.86 o 
  -8   9  12       54.52       55.60      5.03 o 
  -7   9  12      118.65      139.02     10.27 o 
  -6   9  12      110.17      115.12      6.22 o 
  -5   9  12        5.31        4.17      2.78 o 
  -4   9  12        1.83        2.04      2.60 o 
  -3   9  12      204.03      169.11      5.32 o 
  -2   9  12        1.46       -1.81      1.90 o 
  -1   9  12       54.59       37.49      3.06 o 
   0   9  12      299.53      297.74     12.39 o 
   1   9  12       30.81       31.50      3.64 o 
   2   9  12        4.74        2.33      2.83 o 
   3   9  12       30.12       22.55      3.35 o 
   4   9  12        6.78        2.37      2.80 o 
   5   9  12        3.70        1.77      3.25 o 
   6   9  12        2.11       -3.53      4.06 o 
  -8  10  12       84.36       90.37     13.14 o 
  -7  10  12       49.52       50.77      4.88 o 
  -6  10  12       53.80       54.22      4.80 o 
  -5  10  12        3.08       -1.81      2.71 o 
  -4  10  12       83.31       80.19      4.23 o 
  -3  10  12      104.87      107.27      4.57 o 
  -2  10  12      380.62      412.81      8.67 o 
  -1  10  12      227.73      236.71      6.25 o 
   0  10  12      380.18      369.07      8.07 o 
   1  10  12      145.93      138.56      6.84 o 
   2  10  12       35.90       21.90      3.78 o 
   3  10  12       13.71        6.36      2.81 o 
   4  10  12       11.66        1.63      3.19 o 
   5  10  12      381.05      461.83     10.87 o 
   6  10  12        7.87        0.51      7.65 o 
  -8  11  12        8.15        1.62      7.39 o 
  -7  11  12      111.55      110.13      6.61 o 
  -6  11  12        0.20       -2.65      2.65 o 
  -5  11  12       58.72       39.44      4.77 o 
  -4  11  12      105.81      113.49      5.01 o 
  -3  11  12       51.88       39.50      3.39 o 
  -2  11  12       65.46       56.25      4.36 o 
  -1  11  12       15.66       11.03      2.35 o 
   0  11  12      114.27      116.17      7.88 o 
   1  11  12       95.37       96.43      7.34 o 
   2  11  12       24.19       17.17      3.14 o 
   3  11  12       35.03       25.53      4.03 o 
   4  11  12       38.38       29.16      3.95 o 
   5  11  12      283.86      335.49      9.42 o 
  -7  12  12      131.98      173.45     26.81 o 
  -6  12  12       68.30       71.27      5.53 o 
  -5  12  12      101.69      111.89      6.31 o 
  -4  12  12       22.78       18.56      2.93 o 
  -3  12  12        3.09       -0.37      2.35 o 
  -2  12  12        6.15        5.25      2.55 o 
  -1  12  12       56.76       53.78      3.80 o 
   0  12  12      167.79      171.82     12.65 o 
   1  12  12       93.68       75.61      7.16 o 
   2  12  12       21.20       16.20      3.81 o 
   3  12  12       61.22       54.69      5.25 o 
   4  12  12        0.05        2.26      3.32 o 
   5  12  12       24.72       23.94      4.44 o 
  -7  13  12       46.10       46.84     10.03 o 
  -6  13  12       86.35      113.34      6.70 o 
  -5  13  12       81.95       93.73      6.12 o 
  -4  13  12        1.58        1.21      2.61 o 
  -3  13  12      194.64      211.55      6.43 o 
  -2  13  12        0.33       -2.35      2.37 o 
  -1  13  12        2.94        5.33      2.40 o 
   0  13  12        0.29       -2.61      2.76 o 
   1  13  12       13.08        8.98      3.29 o 
   2  13  12        6.82        4.75      3.67 o 
   3  13  12       47.37       42.40      4.93 o 
   4  13  12       43.68       36.55      5.73 o 
  -6  14  12       11.33       14.91      4.18 o 
  -5  14  12        7.46        3.58      2.94 o 
  -4  14  12        0.83       -0.68      2.71 o 
  -3  14  12       54.31       45.91      3.91 o 
  -2  14  12        1.93       -2.42      2.46 o 
  -1  14  12        7.60        1.36      2.67 o 
   0  14  12        0.05       -2.95      2.95 o 
   1  14  12      175.62      199.63     11.95 o 
   2  14  12        0.89       -1.17      3.52 o 
   3  14  12       98.89      101.12      6.84 o 
   4  14  12        3.35       -5.38      5.38 o 
  -6  15  12        2.64       -6.41      7.65 o 
  -5  15  12        1.38        2.03      3.10 o 
  -4  15  12        7.12        0.55      2.93 o 
  -3  15  12      126.83      141.81      6.14 o 
  -2  15  12      557.25      734.54     13.46 o 
  -1  15  12        4.50        1.93      3.35 o 
   0  15  12       25.42       22.91      4.15 o 
   1  15  12       17.64       20.64      4.41 o 
   2  15  12       16.87       16.43      4.22 o 
   3  15  12       65.94       71.72      6.32 o 
  -5  16  12      150.32      203.35     10.79 o 
  -4  16  12       36.41       39.58      4.15 o 
  -3  16  12        4.41        1.41      3.37 o 
  -2  16  12      109.25      125.25      5.82 o 
  -1  16  12       15.35       16.49      4.03 o 
   0  16  12       89.17      106.34      6.54 o 
   1  16  12        0.69       -3.57      3.57 o 
   2  16  12        1.51        2.26      4.01 o 
  -4  17  12      258.10      336.79      9.00 o 
  -3  17  12        7.32        4.72      3.34 o 
  -2  17  12      141.99      172.36      8.05 o 
  -1  17  12        6.54        6.77      3.83 o 
   0  17  12        0.37       -0.23      3.63 o 
   1  17  12        4.58        0.91      3.95 o 
  -2  18  12        0.25       -4.05      4.05 o 
  -1  18  12        3.77       -1.40      4.72 o 
  -9   0  13       15.76       19.82      6.43 o 
  -7   0  13       81.53       79.75      6.53 o 
  -5   0  13      165.34      168.51      7.73 o 
  -3   0  13     1243.52     1349.71     27.53 o 
  -1   0  13     2996.52     3346.84     64.81 o 
   1   0  13      220.47      210.79      6.44 o 
   3   0  13       23.04       13.95      3.01 o 
   5   0  13       45.03       48.26      8.47 o 
  -9   1  13      143.61      166.05      6.71 o 
  -8   1  13       30.28       31.75      3.54 o 
  -7   1  13       34.11       28.94      3.24 o 
  -6   1  13       30.03       25.86      3.04 o 
  -5   1  13       31.89       23.13      2.84 o 
  -4   1  13       45.76       37.75      3.17 o 
  -3   1  13        0.08        0.54      1.90 o 
  -2   1  13      262.84      257.70      6.59 o 
  -1   1  13      305.87      294.58      6.98 o 
   0   1  13        0.25        0.61      1.82 o 
   1   1  13      273.53      259.78      5.10 o 
   2   1  13        9.50        6.30      1.90 o 
   3   1  13       95.63       85.54      4.01 o 
   4   1  13        1.51        7.60      3.08 o 
   5   1  13       23.15       12.67      4.79 o 
   6   1  13      214.45      242.06     11.09 o 
  -9   2  13       13.24        7.52      3.30 o 
  -8   2  13       96.11      112.85      9.01 o 
  -7   2  13       67.64       49.30      4.38 o 
  -6   2  13       19.11       13.50      2.59 o 
  -5   2  13       83.66       68.25      4.03 o 
  -4   2  13       39.34       26.84      4.61 o 
  -3   2  13      144.62      115.17      6.73 o 
  -2   2  13      747.04      828.20     15.34 o 
  -1   2  13      609.60      626.64     13.88 o 
   0   2  13       34.07       29.16      2.45 o 
   1   2  13      318.50      280.07      5.30 o 
   2   2  13      370.42      381.87      7.16 o 
   3   2  13      401.94      403.89      8.72 o 
   4   2  13      148.91      158.80      6.76 o 
   5   2  13      312.15      376.34     17.27 o 
   6   2  13       29.46       18.50      5.89 o 
  -9   3  13       74.47       81.54      7.84 o 
  -8   3  13       79.97       89.30      4.97 o 
  -7   3  13      140.45      160.37      5.87 o 
  -6   3  13        5.73        4.54      2.36 o 
  -5   3  13        0.02       -0.77      2.15 o 
  -4   3  13       27.68       21.75      2.93 o 
  -3   3  13      172.55      190.51      5.67 o 
  -2   3  13       89.97       73.65      7.76 o 
  -1   3  13        6.12        1.77      2.00 o 
   0   3  13      390.90      336.37      6.49 o 
   1   3  13       13.09        7.63      1.95 o 
   2   3  13       15.60       12.08      2.15 o 
   3   3  13       74.85       56.30      4.70 o 
   4   3  13      296.26      306.74      9.10 o 
   5   3  13        6.84        5.00      3.44 o 
   6   3  13       91.46       90.19      6.71 o 
  -9   4  13       66.64       60.76      5.34 o 
  -8   4  13        2.21       -1.27      2.69 o 
  -7   4  13        6.25        3.86      2.61 o 
  -6   4  13        4.64        3.74      2.35 o 
  -5   4  13       65.04       63.89      3.99 o 
  -4   4  13      133.25      129.27      4.97 o 
  -3   4  13       17.84       10.45      2.38 o 
  -2   4  13        1.49        0.00      1.89 o 
  -1   4  13      335.61      329.32      7.55 o 
   0   4  13      221.69      216.77      5.80 o 
   1   4  13      137.60      133.56      4.79 o 
   2   4  13      285.14      298.34      7.15 o 
   3   4  13      603.31      658.48     12.07 o 
   4   4  13       39.26       22.79      4.28 o 
   5   4  13       96.53      106.32      6.59 o 
   6   4  13       63.81       71.26      7.44 o 
  -9   5  13        3.11        0.51      5.50 o 
  -8   5  13       26.65       14.60      3.21 o 
  -7   5  13        0.61       -1.00      4.48 o 
  -6   5  13        0.07       -0.25      2.39 o 
  -5   5  13       76.89       67.85      4.06 o 
  -4   5  13       76.93       46.88      3.54 o 
  -3   5  13      173.58      141.07      4.96 o 
  -2   5  13      103.85       72.73      3.96 o 
  -1   5  13       54.41       50.61      3.82 o 
   0   5  13        8.86        1.86      1.92 o 
   1   5  13      149.69      145.35      5.00 o 
   2   5  13       41.18       31.25      3.19 o 
   3   5  13      268.36      263.12      7.29 o 
   4   5  13        0.40       -1.33      2.83 o 
   5   5  13       29.38       15.97      4.14 o 
   6   5  13        0.02       -3.97      3.97 o 
  -8   6  13       22.78       21.54      3.46 o 
  -7   6  13        4.83       -0.54      2.67 o 
  -6   6  13       84.20       73.67      4.91 o 
  -5   6  13       52.42       43.34      4.14 o 
  -4   6  13      893.32     1001.69     15.74 o 
  -3   6  13      473.62      529.78     12.03 o 
  -2   6  13      556.33      605.26     13.02 o 
  -1   6  13        0.00       -0.87      1.93 o 
   0   6  13      275.05      304.40      7.63 o 
   1   6  13        1.75       -0.65      1.99 o 
   2   6  13       63.92       58.42      8.24 o 
   3   6  13       85.82       82.14      6.04 o 
   4   6  13       73.34       54.33      5.28 o 
   5   6  13      199.91      209.06      8.54 o 
   6   6  13        1.94       -4.15      4.15 o 
  -8   7  13       13.20       17.14      3.45 o 
  -7   7  13       97.71      102.78      7.07 o 
  -6   7  13       89.12       77.98      4.55 o 
  -5   7  13        8.51        4.08      2.46 o 
  -4   7  13       28.00       24.90      3.58 o 
  -3   7  13      151.23      155.56      8.28 o 
  -2   7  13      145.12      119.84      5.41 o 
  -1   7  13      185.20      189.82      5.54 o 
   0   7  13      284.58      276.74      6.83 o 
   1   7  13      108.49      113.01      6.05 o 
   2   7  13       25.87       13.89      3.34 o 
   3   7  13      143.01      131.50      5.93 o 
   4   7  13      219.65      207.51      6.90 o 
   5   7  13        9.37        3.80      4.01 o 
   6   7  13        0.23        8.36      4.50 o 
  -8   8  13        1.80        1.58      4.01 o 
  -7   8  13       22.37       13.72      3.08 o 
  -6   8  13        1.98       -1.15      2.88 o 
  -5   8  13       26.63       19.92      3.06 o 
  -4   8  13      507.29      609.62     17.38 o 
  -3   8  13      165.12      152.33      6.95 o 
  -2   8  13      610.76      690.48     11.98 o 
  -1   8  13       89.21       87.18      4.24 o 
   0   8  13       12.24        8.05      2.49 o 
   1   8  13       99.79       83.31      5.16 o 
   2   8  13      160.09      177.53      6.93 o 
   3   8  13       42.89       37.00     13.67 o 
   4   8  13       20.57       11.39      3.59 o 
   5   8  13        1.21        0.30      4.05 o 
  -7   9  13       31.63       23.81      4.27 o 
  -6   9  13       38.29       35.51      4.14 o 
  -5   9  13        2.96        2.91      2.99 o 
  -4   9  13      201.40      191.43      7.19 o 
  -3   9  13       46.66       38.33      3.91 o 
  -2   9  13      155.92      163.96      5.32 o 
  -1   9  13       91.54       88.47      4.39 o 
   0   9  13       96.54       90.76      4.83 o 
   1   9  13       91.45       80.62      5.89 o 
   2   9  13       81.11       59.21      4.85 o 
   3   9  13        0.00       -2.34      3.28 o 
   4   9  13        0.54       -3.24      3.24 o 
   5   9  13       16.02       12.60      3.96 o 
  -7  10  13       69.30       69.42      5.73 o 
  -6  10  13       62.65       61.90      6.38 o 
  -5  10  13        2.44        3.86      3.07 o 
  -4  10  13       33.92       26.36      3.86 o 
  -3  10  13        6.35        6.16      2.45 o 
  -2  10  13       35.01       31.56      3.22 o 
  -1  10  13      153.55      149.12      5.37 o 
   0  10  13       69.49       60.61      3.89 o 
   1  10  13       36.86       28.79      6.22 o 
   2  10  13       19.68       16.32      3.32 o 
   3  10  13       39.02       38.85      4.70 o 
   4  10  13        0.02       -0.77      3.73 o 
   5  10  13      123.15      133.46      6.93 o 
  -7  11  13        4.75        1.47      3.86 o 
  -6  11  13       56.03       52.97      5.64 o 
  -5  11  13       21.32       11.47      3.85 o 
  -4  11  13       54.84       43.56      5.56 o 
  -3  11  13      117.15      118.52      5.59 o 
  -2  11  13      203.36      214.17      6.35 o 
  -1  11  13        0.05        0.79      2.42 o 
   0  11  13      223.87      232.52      8.42 o 
   1  11  13        8.27        9.59      3.53 o 
   2  11  13        4.78       -0.22      3.79 o 
   3  11  13        0.49       -2.83      3.48 o 
   4  11  13       29.06       29.17      6.89 o 
  -7  12  13        0.08       -7.23      7.23 o 
  -6  12  13       13.03       19.05      4.27 o 
  -5  12  13       18.31       16.51      3.71 o 
  -4  12  13      174.07      175.07      7.54 o 
  -3  12  13        9.40        8.33      2.70 o 
  -2  12  13      380.76      439.82      9.56 o 
  -1  12  13       61.62       52.62      3.85 o 
   0  12  13        1.37        0.02      3.09 o 
   1  12  13        8.59        8.21      3.43 o 
   2  12  13       14.96        9.64      3.86 o 
   3  12  13      150.52      179.08     13.74 o 
   4  12  13       24.16       25.54      4.93 o 
  -6  13  13       58.11       61.74      5.79 o 
  -5  13  13        8.54        8.54      3.86 o 
  -4  13  13       98.57      109.89      6.51 o 
  -3  13  13      136.61      153.18      5.98 o 
  -2  13  13      287.07      299.50      7.81 o 
  -1  13  13       10.35       11.82      2.91 o 
   0  13  13        6.79        6.40      3.31 o 
   1  13  13        0.27       -1.19      3.24 o 
   2  13  13        0.19       -3.45      3.45 o 
   3  13  13       90.01      110.40     10.48 o 
  -5  14  13      118.00      136.68     12.19 o 
  -4  14  13        2.08        2.65      3.13 o 
  -3  14  13      589.64      776.41     14.36 o 
  -2  14  13       53.68       62.96      4.50 o 
  -1  14  13       74.37       92.77      6.18 o 
   0  14  13       51.21       65.46      5.50 o 
   1  14  13      236.87      276.83      9.35 o 
   2  14  13      155.89      182.70      8.78 o 
   3  14  13       74.96       87.15     16.56 o 
  -5  15  13        0.35       -3.71      3.98 o 
  -4  15  13        1.72        0.53      3.18 o 
  -3  15  13        2.17       -0.98      3.06 o 
  -2  15  13        0.01       -2.97      2.97 o 
  -1  15  13        2.15       -2.46      3.49 o 
   0  15  13        1.68        2.42      3.83 o 
   1  15  13      137.31      166.85      9.59 o 
   2  15  13       15.67        9.53      4.34 o 
  -4  16  13       62.61       70.13      7.30 o 
  -3  16  13        2.00        0.03      3.42 o 
  -2  16  13       93.98       96.74      6.59 o 
  -1  16  13        0.37       -1.76      3.75 o 
   0  16  13       10.92        8.45      4.12 o 
   1  16  13        2.94        0.41      5.84 o 
  -1  17  13       35.73       38.71      8.19 o 
  -8   0  14       31.22       35.81      5.91 o 
  -6   0  14        5.43       -1.18      3.51 o 
  -4   0  14      391.89      410.59     12.82 o 
  -2   0  14        5.38       -0.06      3.03 o 
   0   0  14        5.63        8.57      3.56 o 
   2   0  14      280.10      287.11      8.25 o 
   4   0  14      795.00      994.38     32.62 o 
   6   0  14      497.61      615.69     26.53 o 
  -8   1  14       67.02       60.61      4.48 o 
  -7   1  14       75.26       66.48      4.50 o 
  -6   1  14       90.05       97.88      4.99 o 
  -5   1  14      215.20      222.15      6.55 o 
  -4   1  14        1.57        2.53      2.28 o 
  -3   1  14        2.42        1.77      2.19 o 
  -2   1  14        2.64        0.54      2.25 o 
  -1   1  14       60.40       52.16      3.65 o 
   0   1  14       63.76       48.15      3.49 o 
   1   1  14        3.02        1.50      2.05 o 
   2   1  14       38.49       30.80      3.58 o 
   3   1  14       42.70       33.24      3.52 o 
   4   1  14        0.04       -4.05      4.05 o 
   5   1  14        7.18        4.39      4.74 o 
   6   1  14        1.30       -0.73     10.61 o 
  -8   2  14        2.17        0.91      3.07 o 
  -7   2  14       21.77       22.16      3.92 o 
  -6   2  14       59.78       45.52      3.87 o 
  -5   2  14       22.24        9.00      2.62 o 
  -4   2  14       24.48       14.77      2.74 o 
  -3   2  14      229.98      236.42      8.34 o 
  -2   2  14      273.63      287.34      7.27 o 
  -1   2  14       12.62       10.18      2.44 o 
   0   2  14       98.63       65.88      4.62 o 
   1   2  14      190.26      177.87      5.46 o 
   2   2  14       96.41       81.91      4.86 o 
   3   2  14      318.18      326.19      7.97 o 
   4   2  14       31.83       37.52      8.59 o 
   5   2  14        2.87        3.70      4.91 o 
   6   2  14      107.69      129.38     21.13 o 
  -8   3  14      253.31      296.81      8.20 o 
  -7   3  14       94.68      104.77      5.33 o 
  -6   3  14        0.47       -2.50      2.50 o 
  -5   3  14      186.29      168.06      5.87 o 
  -4   3  14       73.50       77.44      9.00 o 
  -3   3  14      138.32      116.13      6.38 o 
  -2   3  14       33.91       26.46      2.77 o 
  -1   3  14      503.26      516.67     10.50 o 
   0   3  14       31.70       17.52      3.13 o 
   1   3  14        0.00       -1.75      2.16 o 
   2   3  14      112.60      105.32      9.11 o 
   3   3  14       22.17       20.88      3.40 o 
   4   3  14        4.87        3.61      3.57 o 
   5   3  14        3.32       -0.60      3.73 o 
  -8   4  14       78.45       89.44      5.41 o 
  -7   4  14      125.20      123.81      5.81 o 
  -6   4  14       49.19       37.62      3.63 o 
  -5   4  14      115.50       94.94      4.90 o 
  -4   4  14        3.52        3.09      2.37 o 
  -3   4  14      107.70       94.98      4.66 o 
  -2   4  14      140.83      111.00      4.97 o 
  -1   4  14        0.21       -1.39      2.62 o 
   0   4  14      133.49      108.77      4.60 o 
   1   4  14        0.07       -2.30      2.30 o 
   2   4  14       27.98       19.71      3.57 o 
   3   4  14        9.19        3.60      3.02 o 
   4   4  14      177.19      193.50      7.71 o 
   5   4  14       22.79       20.82      4.66 o 
  -8   5  14       64.01       62.08      4.79 o 
  -7   5  14        9.85       10.20      3.08 o 
  -6   5  14        9.30        4.29      2.73 o 
  -5   5  14       11.86        7.37      2.58 o 
  -4   5  14       13.10        4.91      2.53 o 
  -3   5  14      117.82      109.90      5.86 o 
  -2   5  14      510.63      523.16     12.05 o 
  -1   5  14       34.89       28.11      3.61 o 
   0   5  14       66.39       55.06      3.63 o 
   1   5  14       97.15       80.30      5.09 o 
   2   5  14        0.40       -1.32      2.70 o 
   3   5  14        4.28       -0.05      2.89 o 
   4   5  14       35.51       24.73      4.30 o 
   5   5  14        0.18        2.78      4.20 o 
  -8   6  14        4.57        1.92      3.77 o 
  -7   6  14      443.62      588.45     11.93 o 
  -6   6  14        0.05       -2.67      2.67 o 
  -5   6  14       19.01        6.60      2.91 o 
  -4   6  14      211.90      241.83      8.14 o 
  -3   6  14       21.09        8.77      3.06 o 
  -2   6  14      115.93      102.80      9.67 o 
  -1   6  14      104.83      107.28      5.77 o 
   0   6  14       79.95       76.95      5.89 o 
   1   6  14      100.66       94.95      5.78 o 
   2   6  14        2.89       -2.81      2.85 o 
   3   6  14      307.09      339.94     10.05 o 
   4   6  14       24.76       13.82      3.58 o 
   5   6  14        2.36        0.83      4.29 o 
  -8   7  14       73.18       78.21      7.20 o 
  -7   7  14      135.63      162.46      7.84 o 
  -6   7  14       35.33       22.82      3.80 o 
  -5   7  14       39.17       32.96      4.08 o 
  -4   7  14      137.15      153.91      7.17 o 
  -3   7  14      124.09      116.34      6.21 o 
  -2   7  14       19.93       12.38      3.17 o 
  -1   7  14      113.51      105.26      4.77 o 
   0   7  14        6.66        0.87      2.32 o 
   1   7  14       10.85        7.85      3.19 o 
   2   7  14       23.67       21.54      3.68 o 
   3   7  14       27.56       16.15      4.37 o 
   4   7  14       31.43       25.36      3.85 o 
   5   7  14        1.28       -3.04      4.19 o 
  -7   8  14        0.71       -3.46      3.46 o 
  -6   8  14       38.80       44.07      4.76 o 
  -5   8  14      203.52      228.93     11.99 o 
  -4   8  14      129.58      136.59      6.80 o 
  -3   8  14        0.45        2.44      2.87 o 
  -2   8  14       15.26       10.38      3.09 o 
  -1   8  14       18.32       10.85      2.52 o 
   0   8  14        3.04       -2.33      2.33 o 
   1   8  14       35.90       20.02      4.97 o 
   2   8  14        3.96        2.02      3.24 o 
   3   8  14       25.04       22.83      4.30 o 
   4   8  14       11.28        9.77      4.24 o 
   5   8  14       34.22       36.41      5.48 o 
  -7   9  14        1.74       -3.26      3.70 o 
  -6   9  14       21.88       15.23      5.35 o 
  -5   9  14        0.12       -0.96      2.74 o 
  -4   9  14      239.33      245.27      8.36 o 
  -3   9  14        9.13        9.25      3.23 o 
  -2   9  14      404.46      453.68     13.48 o 
  -1   9  14       37.33       32.39      3.53 o 
   0   9  14       62.39       70.06      5.14 o 
   1   9  14       11.98        6.97      3.94 o 
   2   9  14       24.22       17.74      3.60 o 
   3   9  14       13.70       17.40      4.63 o 
   4   9  14        8.27        3.68      4.27 o 
  -7  10  14       11.40        4.54      7.93 o 
  -6  10  14        1.65        1.25      3.49 o 
  -5  10  14      491.56      620.04     14.46 o 
  -4  10  14        2.36       -1.43      3.18 o 
  -3  10  14        2.90        0.71      3.01 o 
  -2  10  14       21.55       17.49      2.91 o 
  -1  10  14      319.14      356.26     13.01 o 
   0  10  14      501.15      589.41     13.58 o 
   1  10  14       33.11       27.28      4.75 o 
   2  10  14        0.63       -2.64      3.49 o 
   3  10  14       11.27       11.23      4.14 o 
   4  10  14       40.69       44.07      8.22 o 
  -6  11  14      181.30      208.22      8.87 o 
  -5  11  14       41.28       43.77      6.64 o 
  -4  11  14      315.21      362.72     10.61 o 
  -3  11  14       55.55       53.19      4.82 o 
  -2  11  14       68.50       72.93      4.62 o 
  -1  11  14       10.25        3.33      2.74 o 
   0  11  14        1.41       -3.15      3.15 o 
   1  11  14       40.57       28.24      4.48 o 
   2  11  14       27.67       26.72      4.59 o 
   3  11  14        0.03        0.66      4.09 o 
  -6  12  14      115.51      108.02     12.69 o 
  -5  12  14       67.23       78.14      6.10 o 
  -4  12  14        3.53       -2.75      3.46 o 
  -3  12  14       32.67       37.21      6.20 o 
  -2  12  14       17.01       14.66      3.19 o 
  -1  12  14        6.09        6.98      3.43 o 
   0  12  14        2.85       -3.28      3.28 o 
   1  12  14       66.38       84.24      6.11 o 
   2  12  14        7.16        4.46      3.92 o 
   3  12  14       64.09       85.64     11.11 o 
  -5  13  14       71.09       97.22      6.65 o 
  -4  13  14       11.39        5.13      5.54 o 
  -3  13  14       20.28       19.39      5.25 o 
  -2  13  14       50.83       58.64      4.40 o 
  -1  13  14       21.18       17.38      4.05 o 
   0  13  14      155.08      180.09     15.98 o 
   1  13  14       50.40       29.37      4.60 o 
   2  13  14      221.72      259.26     10.31 o 
  -4  14  14        1.27       -1.03      4.18 o 
  -3  14  14        0.95       -0.95      3.83 o 
  -2  14  14        1.62       -0.12      3.14 o 
  -1  14  14      113.87      129.10      7.28 o 
   0  14  14       25.36       20.52      4.45 o 
   1  14  14        8.20        3.31      4.50 o 
  -3  15  14        0.44       -3.33      3.86 o 
  -2  15  14       19.13       17.45      4.62 o 
  -1  15  14        4.76       -2.58      3.95 o 
   0  15  14       39.81       47.53      8.19 o 
  -7   0  15      125.11      120.37     10.92 o 
  -5   0  15        1.55       -1.85      3.54 o 
  -3   0  15        0.68        0.80      3.56 o 
  -1   0  15      114.17      105.72     19.52 o 
   1   0  15        7.38        0.55      3.63 o 
   3   0  15      302.25      319.16     16.28 o 
   5   0  15        5.32        1.97      7.01 o 
  -8   1  15       13.62       12.38      3.62 o 
  -7   1  15       71.50       57.30      6.47 o 
  -6   1  15        2.32        2.88      2.73 o 
  -5   1  15      121.31      121.01      5.69 o 
  -4   1  15       20.50       15.32      2.98 o 
  -3   1  15        5.94        5.73      2.69 o 
  -2   1  15      160.69      147.71      7.18 o 
  -1   1  15       28.36       14.70      2.89 o 
   0   1  15      650.63      748.11     13.13 o 
   1   1  15       25.78       19.67      4.33 o 
   2   1  15        0.84        0.98      4.40 o 
   3   1  15       20.91       19.26      7.04 o 
   4   1  15        7.57       10.11      5.02 o 
   5   1  15       17.61       19.89      6.16 o 
  -8   2  15      220.90      290.36      9.65 o 
  -7   2  15      108.77      112.94      6.02 o 
  -6   2  15       17.97       12.10      3.15 o 
  -5   2  15       15.39       10.16      2.92 o 
  -4   2  15        0.06       -0.98      2.43 o 
  -3   2  15      118.97      104.06      5.21 o 
  -2   2  15       23.52       25.90      3.19 o 
  -1   2  15        0.73        2.64      2.57 o 
   0   2  15       94.93       70.27     10.36 o 
   1   2  15      312.37      329.60      9.25 o 
   2   2  15       23.99       12.29      3.64 o 
   3   2  15        5.51        6.16      3.62 o 
   4   2  15       54.96       58.06      6.99 o 
   5   2  15       55.01       65.10     11.96 o 
  -8   3  15       99.44       93.19      7.88 o 
  -7   3  15        0.86        0.04      2.97 o 
  -6   3  15       12.12        9.51      3.07 o 
  -5   3  15      220.65      234.05      7.02 o 
  -4   3  15        3.23       -1.53      2.58 o 
  -3   3  15       49.75       41.22      3.73 o 
  -2   3  15      150.77      161.49      7.32 o 
  -1   3  15      641.64      749.20     15.40 o 
   0   3  15      172.21      178.05      6.78 o 
   1   3  15        1.15       -2.36      2.95 o 
   2   3  15       94.38       98.18      7.47 o 
   3   3  15        3.37        4.24      3.64 o 
   4   3  15       46.27       41.51      8.87 o 
   5   3  15       17.16       14.12      5.84 o 
  -7   4  15       51.25       46.41      4.36 o 
  -6   4  15        7.55        6.84      3.52 o 
  -5   4  15        1.31        1.37      2.59 o 
  -4   4  15       13.13       12.72      3.02 o 
  -3   4  15        5.70        2.14      3.03 o 
  -2   4  15       75.59       70.85      5.02 o 
  -1   4  15        1.35       -1.64      2.79 o 
   0   4  15       54.51       55.14      4.72 o 
   1   4  15       27.01       21.99      5.04 o 
   2   4  15       19.33       10.92      3.24 o 
   3   4  15      263.18      301.69      9.48 o 
   4   4  15       33.66       31.49      6.21 o 
  -7   5  15       58.45       59.14      4.60 o 
  -6   5  15      117.59      122.29      5.95 o 
  -5   5  15        2.20        0.73      3.32 o 
  -4   5  15        8.46        5.47      3.20 o 
  -3   5  15      115.39      142.95      6.96 o 
  -2   5  15      182.65      169.55      9.16 o 
  -1   5  15      116.00      109.55      6.15 o 
   0   5  15        0.72       -1.30      2.96 o 
   1   5  15        3.12        1.37      3.12 o 
   2   5  15       54.79       41.45      6.15 o 
   3   5  15        5.49        1.63      3.79 o 
   4   5  15       86.70      106.55      8.39 o 
  -7   6  15      144.47      162.45     12.02 o 
  -6   6  15        7.39        0.10      3.41 o 
  -5   6  15       27.22       27.44      4.02 o 
  -4   6  15      233.99      279.88      9.08 o 
  -3   6  15      105.82      103.53      6.14 o 
  -2   6  15        0.05       -0.91      2.86 o 
  -1   6  15       72.94       74.26      5.25 o 
   0   6  15      201.80      198.27      7.39 o 
   1   6  15        0.68       -0.78      3.08 o 
   2   6  15        5.36        4.60      3.22 o 
   3   6  15      110.85      108.55      6.94 o 
   4   6  15       19.52       33.79     11.15 o 
  -7   7  15      154.75      186.43     15.20 o 
  -6   7  15       13.47       10.20      3.72 o 
  -5   7  15      104.28      111.98     12.30 o 
  -4   7  15        0.17       -0.40      3.13 o 
  -3   7  15       59.86       54.49      4.80 o 
  -2   7  15        4.62        4.01      3.29 o 
  -1   7  15       73.25       63.37      6.27 o 
   0   7  15       87.56       82.78      6.42 o 
   1   7  15        0.47       -1.51      3.19 o 
   2   7  15       20.57       15.72      4.53 o 
   3   7  15       40.31       47.82      6.85 o 
   4   7  15      337.33      429.05     15.06 o 
  -7   8  15        1.54       -5.01      6.79 o 
  -6   8  15       37.46       28.82      4.56 o 
  -5   8  15        0.00       -3.40      3.94 o 
  -4   8  15       14.02        4.13      3.43 o 
  -3   8  15        1.52        1.45      3.27 o 
  -2   8  15       13.24        7.52      3.50 o 
  -1   8  15      225.23      221.48      7.97 o 
   0   8  15      134.79      137.89      6.64 o 
   1   8  15      292.48      301.25      9.33 o 
   2   8  15       30.75       31.84      4.83 o 
   3   8  15        1.72       -3.90      3.90 o 
   4   8  15      112.79      151.32      8.57 o 
  -6   9  15        0.20       -4.09      4.09 o 
  -5   9  15        0.86       -0.78      3.49 o 
  -4   9  15       30.87       28.58      4.27 o 
  -3   9  15       18.74       14.32      3.75 o 
  -2   9  15      168.68      181.04      7.66 o 
  -1   9  15        2.63       -0.39      3.36 o 
   0   9  15       23.67       22.16      5.39 o 
   1   9  15       65.45       73.81      5.88 o 
   2   9  15       12.85        8.07      4.01 o 
   3   9  15        2.11        1.00      4.29 o 
  -6  10  15      168.44      217.68     16.31 o 
  -5  10  15        7.17        1.66      3.41 o 
  -4  10  15      215.31      290.26      9.78 o 
  -3  10  15        8.65        2.77      3.67 o 
  -2  10  15       44.22       35.96      4.63 o 
  -1  10  15        3.15       -1.29      3.32 o 
   0  10  15      125.91      137.80     19.02 o 
   1  10  15       18.51        8.62      3.87 o 
   2  10  15        0.68       -1.74      3.92 o 
   3  10  15      104.22      112.02      7.43 o 
  -5  11  15      108.91      124.20      7.28 o 
  -4  11  15        1.78       -1.96      3.51 o 
  -3  11  15        0.02       -3.30      3.47 o 
  -2  11  15       39.96       55.88      5.22 o 
  -1  11  15       57.87       49.61      5.04 o 
   0  11  15       34.70       26.26      4.34 o 
   1  11  15        0.06        0.57      3.75 o 
   2  11  15        6.73        9.40      4.53 o 
  -4  12  15       15.60       15.52      4.31 o 
  -3  12  15        0.07       -3.31      3.69 o 
  -2  12  15       57.27       53.91      5.43 o 
  -1  12  15       98.57      102.30      6.66 o 
   0  12  15       24.62       19.23      4.38 o 
   1  12  15      679.56      886.37     43.55 o 
   2  12  15        0.03       -5.65      5.65 o 
  -4  13  15        3.13       -6.25      6.25 o 
  -3  13  15        1.88        0.54      4.51 o 
  -2  13  15       68.49       76.58      6.02 o 
  -1  13  15       95.96      123.38      7.30 o 
   0  13  15        4.17        0.00      4.00 o 
   1  13  15      113.65      134.70     11.84 o 
  -1  14  15        6.69        4.25      6.82 o 
  -6   0  16        0.85       -2.53      4.22 o 
  -4   0  16       43.59       40.76      5.80 o 
  -2   0  16        0.60       -2.34      3.74 o 
   0   0  16      117.20      108.33      7.67 o 
  -7   1  16        0.00       -3.22      3.22 o 
  -6   1  16       34.07       31.17      4.62 o 
  -5   1  16       60.15       55.65      4.46 o 
  -4   1  16       17.61        5.96      3.11 o 
  -3   1  16       59.54       58.11      4.39 o 
  -2   1  16        1.81       -1.60      2.74 o 
  -1   1  16        0.91        2.64      2.88 o 
   0   1  16        0.88       -0.20      3.23 o 
   1   1  16       47.57       50.04      6.12 o 
   4   1  16       39.59       44.96      9.58 o 
  -7   2  16        9.42        3.56      4.04 o 
  -6   2  16        7.39        5.12      3.25 o 
  -5   2  16        5.78        4.65      3.08 o 
  -4   2  16        4.29        3.91      2.99 o 
  -3   2  16       20.67       10.02      3.02 o 
  -2   2  16      320.19      339.36      9.99 o 
  -1   2  16       26.35       16.83      3.77 o 
   0   2  16      141.79      156.50      7.41 o 
   1   2  16      129.05      146.24      8.43 o 
   2   2  16        0.28       -1.68      6.35 o 
   4   2  16        9.11       19.74      8.76 o 
  -7   3  16       15.27        6.39      4.27 o 
  -6   3  16       19.96        8.33      3.34 o 
  -5   3  16        0.14       -2.72      2.89 o 
  -4   3  16       26.06       18.01      3.53 o 
  -3   3  16       79.11       78.84      5.51 o 
  -2   3  16        5.29        2.63      3.29 o 
  -1   3  16       50.29       41.67      5.00 o 
   0   3  16        1.70        1.91      3.24 o 
   1   3  16       18.11        8.92      4.60 o 
   2   3  16       48.07       49.54     11.09 o 
   3   3  16       48.31       62.77      9.14 o 
   4   3  16       66.24       66.89     10.53 o 
  -6   4  16        2.16       -2.05      3.25 o 
  -5   4  16       42.15       41.65      4.79 o 
  -4   4  16       11.70       10.62      3.60 o 
  -3   4  16        0.92       -1.29      3.21 o 
  -2   4  16      205.65      213.38      8.05 o 
  -1   4  16       85.44       80.96      5.69 o 
   0   4  16       36.27       31.68      4.23 o 
   1   4  16       53.14       33.02      5.56 o 
   2   4  16       72.54       65.56     20.12 o 
   3   4  16       69.07       79.78      7.67 o 
  -6   5  16      133.01      148.57     11.65 o 
  -5   5  16        3.14        0.90      3.60 o 
  -4   5  16       97.98       91.68      6.14 o 
  -3   5  16        2.77        0.50      3.32 o 
  -2   5  16      178.04      203.60      7.82 o 
  -1   5  16       53.02       48.42      4.72 o 
   0   5  16      223.73      236.12      8.20 o 
   1   5  16       59.80       51.51      6.53 o 
   2   5  16        7.41        9.24      5.14 o 
   3   5  16        0.70       -4.05      4.18 o 
  -6   6  16      170.81      195.42      8.65 o 
  -5   6  16        7.08        9.78      4.11 o 
  -4   6  16       49.80       37.33      4.91 o 
  -3   6  16      219.06      259.45      7.77 o 
  -2   6  16      189.44      214.31      8.05 o 
  -1   6  16      232.69      254.40      9.02 o 
   0   6  16       14.90       12.22      3.66 o 
   1   6  16        1.22        2.80      4.81 o 
   2   6  16       24.37       30.64      5.03 o 
   3   6  16        8.25        6.28      7.50 o 
  -6   7  16      107.17      104.87     12.79 o 
  -5   7  16        2.65        1.82      3.83 o 
  -4   7  16      380.95      437.61     12.07 o 
  -3   7  16      147.64      146.07      7.43 o 
  -2   7  16       48.06       37.10      4.56 o 
  -1   7  16      188.90      183.82     14.02 o 
   0   7  16       88.87       86.34      7.82 o 
   1   7  16       15.54        7.16      5.13 o 
   2   7  16       10.96        7.08      4.27 o 
   3   7  16       12.35       12.08      5.63 o 
  -5   8  16       69.58       77.56      6.69 o 
  -4   8  16        5.40        1.04      3.72 o 
  -3   8  16        1.68       -3.30      3.30 o 
  -2   8  16        0.12       -1.36      3.51 o 
  -1   8  16       20.73       15.72      4.00 o 
   0   8  16       59.76       68.38     13.98 o 
   1   8  16       77.70       74.81      7.80 o 
   2   8  16       53.43       59.23      5.81 o 
  -5   9  16       13.28        4.09      6.08 o 
  -4   9  16       80.28       86.61      6.41 o 
  -3   9  16       46.21       43.49      5.48 o 
  -2   9  16       11.53        8.89      3.75 o 
  -1   9  16        0.04       -1.64      3.78 o 
   0   9  16      240.25      270.66     12.19 o 
   1   9  16       56.12       46.47      6.44 o 
   2   9  16       70.85       98.06     12.26 o 
  -4  10  16      167.33      207.37     15.62 o 
  -3  10  16      253.10      300.78      9.99 o 
  -2  10  16       14.18        9.79      4.06 o 
  -1  10  16        0.20        2.70      5.18 o 
   0  10  16       30.27       27.58      6.17 o 
   1  10  16        0.41       -3.97      3.97 o 
  -3  11  16       27.51       23.74      7.30 o 
  -2  11  16      112.43      134.30      7.54 o 
  -1  11  16       68.94       66.49      8.05 o 
   0  11  16        8.28       18.12      8.00 o 
  -2  12  16       78.19      102.27     10.41 o 
  -5   0  17      137.79      146.66     10.61 o 
  -3   0  17        7.75        7.38      5.49 o 
  -1   0  17       35.92       25.23      7.71 o 
   1   0  17      132.88      171.86     14.15 o 
  -6   1  17       93.60       97.48      8.36 o 
  -5   1  17       68.02       65.10      7.10 o 
  -4   1  17      392.75      490.27     11.15 o 
  -3   1  17        7.51        7.56      3.40 o 
  -2   1  17       23.06       20.86      4.20 o 
  -1   1  17        3.69        2.83      3.56 o 
   0   1  17        3.90       -2.04      4.35 o 
   1   1  17        9.19        1.40      4.90 o 
  -6   2  17        4.88        1.33      5.17 o 
  -5   2  17        5.00       -0.89      3.34 o 
  -4   2  17       29.22       31.62      5.55 o 
  -3   2  17       21.52       16.52      4.57 o 
  -2   2  17        1.97        1.64      3.56 o 
  -1   2  17        0.56        1.78      3.56 o 
   0   2  17      174.34      180.56     12.77 o 
   1   2  17       90.26       92.73     11.93 o 
  -5   3  17       17.61       15.47      4.23 o 
  -4   3  17      134.93      136.86      7.65 o 
  -3   3  17       11.04        6.24      3.85 o 
  -2   3  17       13.33        9.20      3.76 o 
  -1   3  17       18.24       15.52      4.16 o 
   0   3  17        6.51        5.36      3.99 o 
   1   3  17        7.89        6.47      5.29 o 
   2   3  17       33.91       24.53      8.57 o 
  -5   4  17        0.84       -2.62      3.78 o 
  -4   4  17        0.00       -3.64      3.64 o 
  -3   4  17        1.59       -3.06      3.61 o 
  -2   4  17      116.32      124.18      7.01 o 
  -1   4  17        1.79       -3.62      3.62 o 
   0   4  17       70.21       64.03      5.58 o 
   1   4  17        5.27       -1.03      5.06 o 
   2   4  17        0.42       -5.26      5.26 o 
  -5   5  17        2.80        0.05      3.87 o 
  -4   5  17       15.89       18.24      4.41 o 
  -3   5  17       65.89       60.78      5.63 o 
  -2   5  17      305.61      348.27     14.12 o 
  -1   5  17        0.70        0.66      3.78 o 
   0   5  17      114.62      115.27      8.80 o 
   1   5  17      200.69      187.30     11.00 o 
   2   5  17       78.97       78.08      8.82 o 
  -4   6  17       11.37        7.19      4.72 o 
  -3   6  17        1.82       -0.39      3.84 o 
  -2   6  17       32.43       31.20      4.62 o 
  -1   6  17        5.32        1.17      3.75 o 
   0   6  17       16.74       15.57      5.46 o 
   1   6  17       13.88        3.80      5.19 o 
  -4   7  17       18.24       16.14      4.91 o 
  -3   7  17      126.14      165.59     10.33 o 
  -2   7  17        1.08       -1.39      5.38 o 
  -1   7  17        0.01        1.81      3.92 o 
   0   7  17        0.40       -4.90      4.90 o 
   1   7  17       49.00       48.98      7.18 o 
  -4   8  17       64.68       64.96      9.11 o 
  -3   8  17      465.10      583.37     17.48 o 
  -2   8  17       64.23       60.15      6.96 o 
  -1   8  17       18.68       16.46      6.10 o 
   0   8  17        0.78       -2.24      7.57 o 
  -3   9  17        4.92        9.11      6.25 o 
  -2   9  17       22.96       13.71      6.47 o 
  -1   9  17        9.46        3.55      8.66 o 
  -4   0  18        1.09       -7.17      7.46 o 
  -2   0  18      140.38      201.31     15.45 o 
   0   0  18      142.63      198.10     15.71 o 
  -4   1  18        7.13       -0.03      7.71 o 
  -3   1  18        2.76        1.01      4.25 o 
  -2   1  18        5.70        7.74      4.29 o 
  -1   1  18       61.76       72.53      7.48 o 
   0   1  18       79.44       69.60      7.59 o 
  -4   2  18       19.88       15.49      8.41 o 
  -3   2  18       82.02       97.17      6.97 o 
  -2   2  18       24.05       26.20      7.72 o 
  -1   2  18        3.68       -0.30      4.26 o 
   0   2  18        7.11        9.81      5.44 o 
  -4   3  18      320.62      404.84     21.42 o 
  -3   3  18       42.52       39.50      5.21 o 
  -2   3  18       37.01       33.34      5.21 o 
  -1   3  18       31.52       30.59      5.06 o 
   0   3  18      141.15      144.58     30.81 o 
  -3   4  18       51.38       53.70      7.00 o 
  -2   4  18       68.97       80.82      6.61 o 
  -1   4  18      157.59      185.15      8.88 o 
   0   4  18       72.92       85.50     29.97 o 
  -3   5  18        0.79       -0.76      6.47 o 
  -2   5  18        0.67        3.33      5.29 o 
  -1   5  18        7.70        7.46      8.19 o 
                                                 
